# Supplementary material for: Five new species of Trigonopeltastes Burmeister and Schaum from Central America with new country records for other New World Trichiini (Coleoptera, Scarabaeidae, Cetoniinae)
Source: Zookeys. 2016 Sep 15;(617):91–127. doi: 10.3897/zookeys.617.9178 (PMC5027772; doi:10.3897/zookeys.617.9178)
Supplement: XML Treatment for Trigonopeltastes arborfloricola [file zookeys.617.9178-treatment1.xml]

<!DOCTYPE tp:taxon-treatment
  PUBLIC "-//TaxonX//DTD Taxonomic Treatment Publishing DTD v0 20100105//EN" "tax-treatment-NSO.dtd">
<tp:taxon-treatment xmlns:tp="http://www.plazi.org/taxpub"><tp:treatment-meta><kwd-group><label>Taxon classification</label><kwd><named-content content-type="kingdom">Animalia</named-content></kwd><kwd><named-content content-type="order">Coleoptera</named-content></kwd><kwd><named-content content-type="family">Scarabaeidae</named-content></kwd></kwd-group><mixed-citation publication-type="journal"><person-group><name><surname>Smith</surname><given-names>Andrew B. T.</given-names></name></person-group><article-title>Five new species of <italic><tp:taxon-name><tp:taxon-name-part taxon-name-part-type="genus">Trigonopeltastes</tp:taxon-name-part></tp:taxon-name></italic> Burmeister and Schaum from Central America with new country records for other New World <tp:taxon-name><tp:taxon-name-part taxon-name-part-type="tribe">Trichiini</tp:taxon-name-part></tp:taxon-name> (<tp:taxon-name><tp:taxon-name-part taxon-name-part-type="order">Coleoptera</tp:taxon-name-part></tp:taxon-name>, <tp:taxon-name><tp:taxon-name-part taxon-name-part-type="family">Scarabaeidae</tp:taxon-name-part></tp:taxon-name>, <tp:taxon-name><tp:taxon-name-part taxon-name-part-type="subfamily">Cetoniinae</tp:taxon-name-part></tp:taxon-name>)</article-title><source>Zookeys</source><day>15</day><month>9</month><year>2016</year><volume>2016</volume><issue>617</issue><fpage>91</fpage><lpage>127</lpage><pub-id pub-id-type="doi">10.3897/zookeys.617.9178</pub-id></mixed-citation></tp:treatment-meta><tp:nomenclature><tp:taxon-name>
            <tp:taxon-name-part taxon-name-part-type="genus">Trigonopeltastes</tp:taxon-name-part>
            <tp:taxon-name-part taxon-name-part-type="species">arborfloricola</tp:taxon-name-part>
            <object-id xmlns:xlink="http://www.w3.org/1999/xlink" content-type="zoobank" xlink:type="simple">http://zoobank.org/111C866F-E384-4251-BCF7-18D3B9EA932E</object-id>
          </tp:taxon-name><tp:taxon-status xmlns:xlink="http://www.w3.org/1999/xlink" xlink:type="simple">sp. n.</tp:taxon-status></tp:nomenclature><tp:treatment-sec sec-type="type locality" id="SECID0ELGAE"><title>Type locality.</title><p>Reserva Privada Silvestre Domitila, Granada, Nicaragua.</p></tp:treatment-sec><tp:treatment-sec sec-type="Type series" id="SECID0EQGAE"><title>Type series.</title><p>Holotype male at <named-content xmlns:xlink="http://www.w3.org/1999/xlink" content-type="dwc:institutional_code" xlink:type="simple">USNM</named-content> labeled “NICARAGUA: Granada Prov. / Reserva Privada Silvestre / Domitila, 70 meters / <named-content xmlns:xlink="http://www.w3.org/1999/xlink" content-type="dwc:verbatimCoordinates" xlink:type="simple"><named-content content-type="geo-json" specific-use="{&#34;type&#34;:&#34;Point&#34;,&#34;coordinates&#34;:[-85.952667,11.708500]}" id="NCID0EBHAE" xlink:type="simple">11°42.51'N, 85°57.16'W</named-content></named-content> / 10 June 2007 N.E. Woodley / S.W. Lingafelter - tree flowers” (typeset). The holotype bears my red holotype label.</p></tp:treatment-sec><tp:treatment-sec sec-type="description" id="SECID0EGHAE"><title>Description of holotype</title><p>(Figs <xref ref-type="fig" rid="F1">1–6</xref>). Male. Length 9.0 mm, width 4.0 mm. Color: dorsal surface black with orange markings on elytra and light scales on pronotum, pygidium (Figs <xref ref-type="fig" rid="F1">1–2</xref>, <xref ref-type="fig" rid="F1">5–6</xref>). Mesofemur and metafemur tan along outside half, black along inside half; profemur, tarsi black. <italic>Head</italic>: Surface with short, dense setae medially on disc (sparsely setose to glabrous on apex of clypeus, base of frons) (Fig. <xref ref-type="fig" rid="F1">5</xref>), clypeus without longitudinally elongate punctures (punctures on head dense, round). Clypeus slightly wider than long with midline not elevated, apex emarginate. Antenna with 10 antennomeres, club length slightly shorter than length of antennomeres 2–7. Maxilla with long, thin brush protruding beyond clypeus in dorsal view. Mentum densely setose, obscuring surface. <italic>Pronotum</italic>: Surface of disc dull-black with shiny mi<!--PageBreak--><!--PageBreak-->cropunctures. Marginal bead complete (obscured mediobasally), with complete ring of short, dense, yellow setae inside marginal bead. Pronotal disc with more-or-less complete inverted triangle grooved into the surface; groove with short, dense, yellow setae (Fig. <xref ref-type="fig" rid="F1">5</xref>). <italic>Scutellum</italic>: Surface with short, dense, white setae. <italic>Elytra</italic>: Surface glabrous, matt with shiny micropunctures, without cretaceous bands. Elytral striae 1–3 distinctly impressed, especially towards apex; remaining striae weakly defined with rows of punctures not impressed into surface. Orange markings consisting of a large mediobasal patch and smaller medioapical patch on each elytron (Figs <xref ref-type="fig" rid="F1">1–2</xref>). <italic>Pygidium</italic>: Surface without cretaceous makings, with complete ring of short, dense, yellow setae (Fig. <xref ref-type="fig" rid="F1">6</xref>). Disc with distinct, transverse microridges; surface evenly convex with apex slightly deflexed. <italic>Venter</italic>: Sternum and abdominal sternites without cretaceous markings, covered with dense, short, yellow setae. <italic>Legs</italic>: Protibia with 2 teeth near apex (Fig. <xref ref-type="fig" rid="F1">5</xref>). Mesotibia robust with edges weakly bowed outward medially. Tibial spurs acute, unmodified. Holotype with part of right protarsus missing. <italic>Parameres</italic>: Robust with lateral notches towards apex (Figs <xref ref-type="fig" rid="F1">3–4</xref>).</p><fig id="F1" position="float" orientation="portrait"><label>Figures 1–6.</label><caption><p>
          <italic><tp:taxon-name><tp:taxon-name-part taxon-name-part-type="genus">Trigonopeltastes</tp:taxon-name-part> <tp:taxon-name-part taxon-name-part-type="species">arborfloricola</tp:taxon-name-part></tp:taxon-name></italic> sp. n., male holotype. <bold>1</bold> Dorsal habitus <bold>2</bold> Oblique habitus <bold>3</bold> Lateral genitalia <bold>4</bold> Parameres <bold>5</bold> Head and pronotum <bold>6</bold> Pygidium.</p></caption><graphic xmlns:xlink="http://www.w3.org/1999/xlink" xlink:href="zookeys-617-091-g001.jpg" position="float" orientation="portrait" xlink:type="simple" id="oo_103180.jpg"/></fig></tp:treatment-sec><tp:treatment-sec sec-type="etymology" id="SECID0EGKAE"><title>Etymology.</title><p>The name <italic><tp:taxon-name><tp:taxon-name-part taxon-name-part-type="species">arborfloricola</tp:taxon-name-part></tp:taxon-name></italic> approximates “tree flower dweller” in Latin. The name is a noun in apposition. As indicated on the label, the holotype was collected in tree flowers.</p></tp:treatment-sec><tp:treatment-sec sec-type="distribution" id="SECID0EWKAE"><title>Distribution</title><p>(Fig. <xref ref-type="fig" rid="F12">56</xref>). NICARAGUA - Granada (1): Reserva Privada Silvestre Domitila.</p></tp:treatment-sec><tp:treatment-sec sec-type="Temporal data" id="SECID0EALAE"><title>Temporal data.</title><p>June (1).</p></tp:treatment-sec><tp:treatment-sec sec-type="remarks" id="SECID0EFLAE"><title>Remarks.</title><p>This species is fairly distinct in the complete lack of cretaceous markings and orange color pattern on the elytra. Hopefully more specimens will turn up in the lowlands of southern Nicaragua and northern Costa Rica so the intraspecific variation can be described.</p></tp:treatment-sec><tp:treatment-sec><!--Section generated to contain objects referenced in tp:taxon-treatment.--><fig id="F12" position="float" orientation="portrait"><label>Figure 56.</label><caption><p>Distribution map in Nicaragua and Costa Rica for <italic><tp:taxon-name><tp:taxon-name-part taxon-name-part-type="genus">Trigonopeltastes</tp:taxon-name-part> <tp:taxon-name-part taxon-name-part-type="species">arborfloricola</tp:taxon-name-part></tp:taxon-name></italic> sp. n. (★), <italic><tp:taxon-name><tp:taxon-name-part taxon-name-part-type="genus">Trigonopeltastes</tp:taxon-name-part> <tp:taxon-name-part taxon-name-part-type="species">formidulosus</tp:taxon-name-part></tp:taxon-name></italic> sp. n. (●), <italic><tp:taxon-name><tp:taxon-name-part taxon-name-part-type="genus">Trigonopeltastes</tp:taxon-name-part> <tp:taxon-name-part taxon-name-part-type="species">henryi</tp:taxon-name-part></tp:taxon-name></italic> sp. n. (<styled-content style="color:red;">▲</styled-content>), and <italic><tp:taxon-name><tp:taxon-name-part taxon-name-part-type="genus">Trigonopeltastes</tp:taxon-name-part> <tp:taxon-name-part taxon-name-part-type="species">mombachoensis</tp:taxon-name-part></tp:taxon-name></italic> sp. n. (▼).</p></caption><graphic xmlns:xlink="http://www.w3.org/1999/xlink" xlink:href="zookeys-617-091-g012.jpg" position="float" orientation="portrait" xlink:type="simple" id="oo_103192.jpg"/></fig></tp:treatment-sec></tp:taxon-treatment>
