# Supplementary material for: Five new species of Trigonopeltastes Burmeister and Schaum from Central America with new country records for other New World Trichiini (Coleoptera, Scarabaeidae, Cetoniinae)
Source: Zookeys. 2016 Sep 15;(617):91–127. doi: 10.3897/zookeys.617.9178 (PMC5027772; doi:10.3897/zookeys.617.9178)
Supplement: XML Treatment for Trigonopeltastes formidulosus [file zookeys.617.9178-treatment2.xml]

<!DOCTYPE tp:taxon-treatment
  PUBLIC "-//TaxonX//DTD Taxonomic Treatment Publishing DTD v0 20100105//EN" "tax-treatment-NSO.dtd">
<tp:taxon-treatment xmlns:tp="http://www.plazi.org/taxpub"><tp:treatment-meta><kwd-group><label>Taxon classification</label><kwd><named-content content-type="kingdom">Animalia</named-content></kwd><kwd><named-content content-type="order">Coleoptera</named-content></kwd><kwd><named-content content-type="family">Scarabaeidae</named-content></kwd></kwd-group><mixed-citation publication-type="journal"><person-group><name><surname>Smith</surname><given-names>Andrew B. T.</given-names></name></person-group><article-title>Five new species of <italic><tp:taxon-name><tp:taxon-name-part taxon-name-part-type="genus">Trigonopeltastes</tp:taxon-name-part></tp:taxon-name></italic> Burmeister and Schaum from Central America with new country records for other New World <tp:taxon-name><tp:taxon-name-part taxon-name-part-type="tribe">Trichiini</tp:taxon-name-part></tp:taxon-name> (<tp:taxon-name><tp:taxon-name-part taxon-name-part-type="order">Coleoptera</tp:taxon-name-part></tp:taxon-name>, <tp:taxon-name><tp:taxon-name-part taxon-name-part-type="family">Scarabaeidae</tp:taxon-name-part></tp:taxon-name>, <tp:taxon-name><tp:taxon-name-part taxon-name-part-type="subfamily">Cetoniinae</tp:taxon-name-part></tp:taxon-name>)</article-title><source>Zookeys</source><day>15</day><month>9</month><year>2016</year><volume>2016</volume><issue>617</issue><fpage>91</fpage><lpage>127</lpage><pub-id pub-id-type="doi">10.3897/zookeys.617.9178</pub-id></mixed-citation></tp:treatment-meta><tp:nomenclature><tp:taxon-name>
            <tp:taxon-name-part taxon-name-part-type="genus">Trigonopeltastes</tp:taxon-name-part>
            <tp:taxon-name-part taxon-name-part-type="species">formidulosus</tp:taxon-name-part>
            <object-id xmlns:xlink="http://www.w3.org/1999/xlink" content-type="zoobank" xlink:type="simple">http://zoobank.org/7A845763-31AC-4A47-A969-C016851917C2</object-id>
          </tp:taxon-name><tp:taxon-status xmlns:xlink="http://www.w3.org/1999/xlink" xlink:type="simple">sp. n.</tp:taxon-status></tp:nomenclature><tp:treatment-sec sec-type="type locality" id="SECID0ENMAE"><title>Type locality.</title><p>Monteverde, 1500 m, Puntarenas, Costa Rica.</p></tp:treatment-sec><tp:treatment-sec sec-type="Type series" id="SECID0ESMAE"><title>Type series.</title><p>Holotype male, allotype female, 9 male paratypes, and 11 female paratypes. Holotype male, allotype female, and one male paratype at <abbrev xmlns:xlink="http://www.w3.org/1999/xlink" content-type="institution" xlink:title="Canadian Museum of Nature, Ottawa, Ontario, Canada (François Génier, Robert Anderson)" id="ABBRID0EYMAE" xlink:type="simple">CMNC</abbrev> and one male paratype and one female paratype at <named-content xmlns:xlink="http://www.w3.org/1999/xlink" content-type="dwc:institutional_code" xlink:type="simple">UNSM</named-content> labeled “COSTA RICA, Puntarenas / Monteverde, 1500m / May 11-13, 1996 / E. Giesbert, coll.” (typeset). One male and one female paratype at <abbrev xmlns:xlink="http://www.w3.org/1999/xlink" content-type="institution" xlink:title="Canadian Museum of Nature, Ottawa, Ontario, Canada (François Génier, Robert Anderson)" id="ABBRID0EFNAE" xlink:type="simple">CMNC</abbrev> labeled “COSTA RICA, Puntarenas / San Luis (Monteverde) / 3900’ May 12-13, 1996 / E. Giesbert, coll.” (typeset). One male paratype (database # INBIOCRI000567265) at <named-content xmlns:xlink="http://www.w3.org/1999/xlink" content-type="dwc:institutional_code" xlink:type="simple">MNCR</named-content> labeled “Est. G. Brenes, 1300m, / Res. Biol. Monteverde, / Prov. Punt. COSTA RICA / E. Bello, Jun 1991, / L-N-249750,450075” (typeset) and “<tp:taxon-name><tp:taxon-name-part taxon-name-part-type="genus">Trigonopeltastes</tp:taxon-name-part> <tp:taxon-name-part taxon-name-part-type="species">femoratus</tp:taxon-name-part></tp:taxon-name>? / DET. / H. F. HOWDEN 94” (handwritten and typeset). One female paratype (database # INBIOCRI000601568) at <named-content xmlns:xlink="http://www.w3.org/1999/xlink" content-type="dwc:institutional_code" xlink:type="simple">MNCR</named-content> labeled “Est. G. Brenes, 1300m, / Res. Biol. Monteverde, / Prov. Punt. COSTA RICA / E. Bello, Jun 1991, / L-N-249750,450075” <!--PageBreak-->(typeset) and “ADN Barcodeado / 2011 / Elena Ulate A.” (typeset). One male paratype (database # INBIOCRI001857744) at <named-content xmlns:xlink="http://www.w3.org/1999/xlink" content-type="dwc:institutional_code" xlink:type="simple">MNCR</named-content> labeled “San Luis, Monteverde, R. B. Monteverde, / A. C. Arenal, Prov. Punta, COSTA RICA. / 1000-1350 m. Ene 1994, Z. Fuentes, L N / 449250_250850 # 2609” (typeset) One female paratype (database # INBIOCRI001894631) at <named-content xmlns:xlink="http://www.w3.org/1999/xlink" content-type="dwc:institutional_code" xlink:type="simple">MNCR</named-content> labeled “Buen Amigo, San Luis Monteverde, A. C. / Arenal, Prov. Punta, COSTA RICA. 1000- / 1350 m. May 1994, Z. Fuentes, L N / 250850_449250 # 2926” (typeset). One male paratype (database # INBIOCRI001895044) at <named-content xmlns:xlink="http://www.w3.org/1999/xlink" content-type="dwc:institutional_code" xlink:type="simple">MNCR</named-content> labeled “Buen Amigo, San Luis Monteverde, A. C. / Arenal, Prov. Punta, COSTA RICA. 1000- / 1350 m. May 1994, Z. Fuentes, L N / 250850_449250 # 2926” (typeset) and “ADN Barcodeado / 2011 / Elena Ulate A.” (typeset). One female paratype (database # INBIOCRI001895048) at <named-content xmlns:xlink="http://www.w3.org/1999/xlink" content-type="dwc:institutional_code" xlink:type="simple">MNCR</named-content> labeled “Buen Amigo, San Luis Monteverde, A. C. / Arenal, Prov. Punta, COSTA RICA. 1000- / 1350 m. May 1994, Z. Fuentes, L N / 250850_449250 # 2926” (typeset) and “ADN Barcodeado / 2011 / Elena Ulate A.” (typeset). One male paratype (database # INBIOCRI001895061) at <named-content xmlns:xlink="http://www.w3.org/1999/xlink" content-type="dwc:institutional_code" xlink:type="simple">MNCR</named-content> labeled “Buen Amigo, San Luis Monteverde, A. C. / Arenal, Prov. Punta, COSTA RICA. 1000- / 1350 m. May 1994, Z. Fuentes, L N / 250850_449250 # 2926” (typeset). One female paratype (database # INBIOCRI001923144) at <named-content xmlns:xlink="http://www.w3.org/1999/xlink" content-type="dwc:institutional_code" xlink:type="simple">MNCR</named-content> labeled “San Luis, Monteverde, R. B. Monteverde / A. C. Arenal, Prov. Punta, COSTA RICA. / 1000-1350 m, 20-27 Jun 1994, Z. / Fuentes, L N 250850_449250 # 3029” (typeset). One female paratype (database # INBIOCRI001923145) at <named-content xmlns:xlink="http://www.w3.org/1999/xlink" content-type="dwc:institutional_code" xlink:type="simple">MNCR</named-content> labeled “San Luis, Monteverde, R. B. Monteverde / A. C. Arenal, Prov. Punta, COSTA RICA. / 1000-1350 m, 20-27 Jun 1994, Z. / Fuentes, L N 250850_449250 # 3029” (typeset). One female paratype (database # INBIOCRI001923255) at <named-content xmlns:xlink="http://www.w3.org/1999/xlink" content-type="dwc:institutional_code" xlink:type="simple">MNCR</named-content> labeled “Buen Amigo, San Luis Monteverde, A. C. / Arenal, Prov. Punta, COSTA RICA. 1000- / 1350 m. 8-12 Jun 1994, K. Matínez, L N / 250850_479250 # 3078” (typeset). One male paratype (database # INBIOCRI001992059) at <named-content xmlns:xlink="http://www.w3.org/1999/xlink" content-type="dwc:institutional_code" xlink:type="simple">MNCR</named-content> labeled “Buen Amigo, San Luis Monteverde, Prov. / Punta, COSTA RICA. 1000 - 1350 m. Ago / 1994, Z. Fuentes, L N 250850_449250 # / 3168” (typeset), “<tp:taxon-name><tp:taxon-name-part taxon-name-part-type="genus">Trigonopeltastes</tp:taxon-name-part> <tp:taxon-name-part taxon-name-part-type="species">simplex</tp:taxon-name-part></tp:taxon-name> Bates? / DET. / H. F. HOWDEN 01” (handwritten and typeset), and “ADN Barcodeado / 2011 / Elena Ulate A.” (typeset). One female paratype (database # INBIOCRI001992060) at <named-content xmlns:xlink="http://www.w3.org/1999/xlink" content-type="dwc:institutional_code" xlink:type="simple">MNCR</named-content> labeled “Buen Amigo, San Luis Monteverde, Prov. / Punta, COSTA RICA. 1000 - 1350 m. Ago / 1994, Z. Fuentes, L N 250850_449250 # / 3168” (typeset) and “ADN Barcodeado / 2011 / Elena Ulate A.” (typeset). One female paratype (database # INBIOCRI000457825) at <named-content xmlns:xlink="http://www.w3.org/1999/xlink" content-type="dwc:institutional_code" xlink:type="simple">MNCR</named-content> labeled “Fca. Cafrosa, 1300m. Est / Las Mellizas, P. Internac. / La Amistad, Prov. Punt. / COSTA RICA. M. / Ramirez, Jun 1991, / L-S-316100, 596100 ♀” (typeset and handwritten), “<tp:taxon-name><tp:taxon-name-part taxon-name-part-type="genus">Trigonopeltastes</tp:taxon-name-part></tp:taxon-name> / <tp:taxon-name><tp:taxon-name-part taxon-name-part-type="species">femoratus</tp:taxon-name-part></tp:taxon-name>? / DET. / H.F. HOWDEN 94” (handwritten and typeset), and “ADN Barcodeado / 2011 / Elena Ulate A.” (typeset). One male paratype at <named-content xmlns:xlink="http://www.w3.org/1999/xlink" content-type="dwc:institutional_code" xlink:type="simple">UNSM</named-content> labeled “COSTA RICA, PUNTARENAS / MONTEVERDE / APR 19-26 1988 / E. GIESBERT, COLL.” (handwritten) and “Tr. / nigrina / DET. group. / H.F. HOWDEN 91” (handwritten and typeset). One female paratype at <named-content xmlns:xlink="http://www.w3.org/1999/xlink" content-type="dwc:institutional_code" xlink:type="simple">UNSM</named-content> labeled “COSTA RICA, PUNTARENAS / MONTEVERDE / APR 19-26 1988 / E. GIESBERT, COLL.” <!--PageBreak-->(handwritten). The types listed above bear my red holotype or allotype label or yellow paratype label.</p></tp:treatment-sec><tp:treatment-sec sec-type="description" id="SECID0EHSAE"><title>Description of holotype</title><p>(Figs <xref ref-type="fig" rid="F2">7–11</xref>, <xref ref-type="fig" rid="F2">13</xref>). Male. Length 9.0 mm, width 3.5 mm. Color: dorsal surface black with orange band and white, cretaceous band on each elytron (Figs <xref ref-type="fig" rid="F2">7–8</xref>). Legs tan except protibia and protarsus dark brown. <italic>Head</italic>: Surface setose with short setae medially on disc, without cretaceous markings (Fig. <xref ref-type="fig" rid="F2">11</xref>), clypeus with longitudinally elongate punctures. Clypeus about as long as wide with midline weakly elevated, apex emarginate. Antenna with 10 antennomeres, club longer than length of antennomeres 2–7. Maxilla with long, thin brush slightly protruding beyond clypeus in dorsal view. Mentum densely setose, obscuring surface. <italic>Pronotum</italic>: Surface of disc dull-black with shiny micropunctures (Fig. <xref ref-type="fig" rid="F2">11</xref>). Marginal bead complete, without complete ring of setose cretaceous markings inside marginal bead (only a few small patches of cretaceous markings in marginal bead). Pronotal disc with more-or-less complete inverted triangle indented into the surface with thin, cretaceous markings; cretaceous markings of triangle without setae (Fig. <xref ref-type="fig" rid="F2">11</xref>). <italic>Scutellum</italic>: Surface without cretaceous markings. <italic>Elytra</italic>: Surface glabrous, matt. Transverse cretaceous bands (1 on each side) adjacent to lateral edge approximately halfway between base and apex, length approximately ¼ width of single elytron (Figs <xref ref-type="fig" rid="F2">7–8</xref>). Elytral striae weakly defined with rows of small punctures, striae not indented into surface. Orange markings consisting of a transverse band adjacent to lateral edge approximately halfway between base and apex, width slightly less that half the width of single elytron (Figs <xref ref-type="fig" rid="F2">7–8</xref>). <italic>Pygidium</italic>: Surface with large, basiolateral, cretaceous makings; disc with distinct ridges of concentric circles (as in Fig. <xref ref-type="fig" rid="F2">12</xref>). Disc strongly, evenly convex with apex deflexed, flat. <italic>Venter</italic>: Sternum with large, central, cretaceous marking and smaller transverse, cretaceous markings apicolaterally and basiolaterally; remainder of surface setose (Fig. <xref ref-type="fig" rid="F2">9</xref>). Visible abdominal sternites 1–4 medially covered with cretaceous markings (except for small, central triangles); with short, white setae scattered throughout (Fig. <xref ref-type="fig" rid="F2">9</xref>). <italic>Legs</italic>: Protibia with 2 distinct teeth near apex (Fig. <xref ref-type="fig" rid="F2">8</xref>). Mesotibia robust with edges weakly bowed outward medially. Metatibia clavate. Tibial spurs acute, unmodified. <italic>Parameres</italic>: Robust at base tapering to an acuminate tip apically (Figs <xref ref-type="fig" rid="F2">10</xref>, <xref ref-type="fig" rid="F2">13</xref>).</p><fig id="F2" position="float" orientation="portrait"><label>Figures 7–13.</label><caption><p>
          <italic><tp:taxon-name><tp:taxon-name-part taxon-name-part-type="genus">Trigonopeltastes</tp:taxon-name-part> <tp:taxon-name-part taxon-name-part-type="species">formidulosus</tp:taxon-name-part></tp:taxon-name></italic> sp. n., male holotype. <bold>7</bold> Dorsal view of habitus <bold>8</bold> Oblique view of habitus <bold>9</bold> Ventral view of habitus <bold>10</bold> Lateral view of genitalia <bold>11</bold> Head and pronotum <bold>12</bold> Pygidium (male paratype used for this photograph) <bold>13</bold> Parameres.</p></caption><graphic xmlns:xlink="http://www.w3.org/1999/xlink" xlink:href="zookeys-617-091-g002.jpg" position="float" orientation="portrait" xlink:type="simple" id="oo_103181.jpg"/></fig></tp:treatment-sec><tp:treatment-sec sec-type="variation" id="SECID0E1VAE"><title>Variation.</title><p>Female allotype (Figs <xref ref-type="fig" rid="F3">14–17</xref>): length 9.5 mm, width 4.0 mm. The female allotype differs in the following characters. Color: orange band on elytra twice as thick as on holotype (Figs <xref ref-type="fig" rid="F3">14–15</xref>). Legs dark brown except mesotarsus, metatibia, and metatarsus tan. <italic>Pygidium</italic>: Surface with smaller basiolateral cretaceous makings. Disc weakly convex with apex not deflexed (Fig. <xref ref-type="fig" rid="F3">17</xref>). <italic>Venter</italic>: Sternum without cretaceous markings. Visible abdominal sternite 1 with small, lateral, cretaceous spot; sternites 2–4 without cretaceous markings. <italic>Legs</italic>: Protibia with 3 distinct teeth, 2 near apex and 1 medial. Paratypes: length 8.5–10.0 mm. Orange band on elytra either thick or thin, regardless of sex; 3 females had greatly expanded, orange coloration covering much of basal half of elytra. Legs vary from dark tan to dark brown with females generally having darker legs than males. <italic>Pygidium</italic>: Basiolateral cretaceous makings never significantly larger than seen in Figs <xref ref-type="fig" rid="F2">12</xref>, <xref ref-type="fig" rid="F3">17</xref>. <italic>Venter</italic>: Sternum and abdominal sternites of <!--PageBreak--><!--PageBreak-->males with variable-sized cretaceous markings but markings always present in males and never present in females (except on sternite 1).</p><fig id="F3" position="float" orientation="portrait"><label>Figures 14–17.</label><caption><p>
          <italic><tp:taxon-name><tp:taxon-name-part taxon-name-part-type="genus">Trigonopeltastes</tp:taxon-name-part> <tp:taxon-name-part taxon-name-part-type="species">formidulosus</tp:taxon-name-part></tp:taxon-name></italic> sp. n., female allotype. <bold>14</bold> Dorsal view of habitus <bold>15</bold> Oblique view of habitus <bold>16</bold> Head and pronotum <bold>17</bold> Pygidium.</p></caption><graphic xmlns:xlink="http://www.w3.org/1999/xlink" xlink:href="zookeys-617-091-g003.jpg" position="float" orientation="portrait" xlink:type="simple" id="oo_103183.jpg"/></fig></tp:treatment-sec><tp:treatment-sec sec-type="etymology" id="SECID0EAYAE"><title>Etymology.</title><p>This species is named for the black-and-orange, Halloween-themed coloration of the dorsal surface. The word <italic><tp:taxon-name><tp:taxon-name-part taxon-name-part-type="species">formidulosus</tp:taxon-name-part></tp:taxon-name></italic> is a Latin for “scary”. This name is an adjective in the nominative singular.</p></tp:treatment-sec><tp:treatment-sec sec-type="distribution" id="SECID0EQYAE"><title>Distribution</title><p>(Fig. <xref ref-type="fig" rid="F12">56</xref>). COSTA RICA - Puntarenas (18): Buen Amigo (San Luis, Monteverde), Estación G. Brenes (Reserva Biológica Monteverde), Finca Cafrosa (Estación Las Mellizas, La Amistad), Monteverde, San Luis (Monteverde).</p></tp:treatment-sec><tp:treatment-sec sec-type="Temporal data" id="SECID0E1YAE"><title>Temporal data.</title><p>January (1), May (9), June (6), August (2).</p></tp:treatment-sec><tp:treatment-sec sec-type="remarks" id="SECID0E6YAE"><title>Remarks.</title><p>This species has many similarities to <italic><tp:taxon-name><tp:taxon-name-part taxon-name-part-type="genus">Trigonopeltastes</tp:taxon-name-part> <tp:taxon-name-part taxon-name-part-type="species">geometricus</tp:taxon-name-part></tp:taxon-name></italic> but has consistently different dorsal color pattern and pygidial structure and cretaceous markings. <italic><tp:taxon-name><tp:taxon-name-part taxon-name-part-type="genus">Trigonopeltastes</tp:taxon-name-part> <tp:taxon-name-part taxon-name-part-type="species">geometricus</tp:taxon-name-part></tp:taxon-name></italic> is variable across it’s distribution and within populations but typically has <!--PageBreak-->more extensive orange color patterns on the elytra and always has thick lateral bands of cretaceous markings on the pygidium often leaving only a medial strip exposed. <italic><tp:taxon-name><tp:taxon-name-part taxon-name-part-type="genus">Trigonopeltastes</tp:taxon-name-part> <tp:taxon-name-part taxon-name-part-type="species">formidulosus</tp:taxon-name-part></tp:taxon-name></italic> consistently has a single orange spot on each elytron without further orange lines and markings (except for the occasional thin basal line adjacent to scutellum and three females have more extensive orange coloring covering much of the basal half of the elytra). The apex of the pygidium in males is deflexed at a 90° angle in <italic><tp:taxon-name><tp:taxon-name-part taxon-name-part-type="genus">Trigonopeltastes</tp:taxon-name-part> <tp:taxon-name-part taxon-name-part-type="species">formidulosus</tp:taxon-name-part></tp:taxon-name></italic> while only slightly convex in male <italic><tp:taxon-name><tp:taxon-name-part taxon-name-part-type="genus">Trigonopeltastes</tp:taxon-name-part> <tp:taxon-name-part taxon-name-part-type="species">geometricus</tp:taxon-name-part></tp:taxon-name></italic>.</p></tp:treatment-sec><tp:treatment-sec><!--Section generated to contain objects referenced in tp:taxon-treatment.--><fig id="F12" position="float" orientation="portrait"><label>Figure 56.</label><caption><p>Distribution map in Nicaragua and Costa Rica for <italic><tp:taxon-name><tp:taxon-name-part taxon-name-part-type="genus">Trigonopeltastes</tp:taxon-name-part> <tp:taxon-name-part taxon-name-part-type="species">arborfloricola</tp:taxon-name-part></tp:taxon-name></italic> sp. n. (★), <italic><tp:taxon-name><tp:taxon-name-part taxon-name-part-type="genus">Trigonopeltastes</tp:taxon-name-part> <tp:taxon-name-part taxon-name-part-type="species">formidulosus</tp:taxon-name-part></tp:taxon-name></italic> sp. n. (●), <italic><tp:taxon-name><tp:taxon-name-part taxon-name-part-type="genus">Trigonopeltastes</tp:taxon-name-part> <tp:taxon-name-part taxon-name-part-type="species">henryi</tp:taxon-name-part></tp:taxon-name></italic> sp. n. (<styled-content style="color:red;">▲</styled-content>), and <italic><tp:taxon-name><tp:taxon-name-part taxon-name-part-type="genus">Trigonopeltastes</tp:taxon-name-part> <tp:taxon-name-part taxon-name-part-type="species">mombachoensis</tp:taxon-name-part></tp:taxon-name></italic> sp. n. (▼).</p></caption><graphic xmlns:xlink="http://www.w3.org/1999/xlink" xlink:href="zookeys-617-091-g012.jpg" position="float" orientation="portrait" xlink:type="simple" id="oo_103192.jpg"/></fig></tp:treatment-sec></tp:taxon-treatment>
