# Supplementary material for: Five new species of Trigonopeltastes Burmeister and Schaum from Central America with new country records for other New World Trichiini (Coleoptera, Scarabaeidae, Cetoniinae)
Source: Zookeys. 2016 Sep 15;(617):91–127. doi: 10.3897/zookeys.617.9178 (PMC5027772; doi:10.3897/zookeys.617.9178)
Supplement: XML Treatment for Trigonopeltastes henryi [file zookeys.617.9178-treatment3.xml]

<!DOCTYPE tp:taxon-treatment
  PUBLIC "-//TaxonX//DTD Taxonomic Treatment Publishing DTD v0 20100105//EN" "tax-treatment-NSO.dtd">
<tp:taxon-treatment xmlns:tp="http://www.plazi.org/taxpub"><tp:treatment-meta><kwd-group><label>Taxon classification</label><kwd><named-content content-type="kingdom">Animalia</named-content></kwd><kwd><named-content content-type="order">Coleoptera</named-content></kwd><kwd><named-content content-type="family">Scarabaeidae</named-content></kwd></kwd-group><mixed-citation publication-type="journal"><person-group><name><surname>Smith</surname><given-names>Andrew B. T.</given-names></name></person-group><article-title>Five new species of <italic><tp:taxon-name><tp:taxon-name-part taxon-name-part-type="genus">Trigonopeltastes</tp:taxon-name-part></tp:taxon-name></italic> Burmeister and Schaum from Central America with new country records for other New World <tp:taxon-name><tp:taxon-name-part taxon-name-part-type="tribe">Trichiini</tp:taxon-name-part></tp:taxon-name> (<tp:taxon-name><tp:taxon-name-part taxon-name-part-type="order">Coleoptera</tp:taxon-name-part></tp:taxon-name>, <tp:taxon-name><tp:taxon-name-part taxon-name-part-type="family">Scarabaeidae</tp:taxon-name-part></tp:taxon-name>, <tp:taxon-name><tp:taxon-name-part taxon-name-part-type="subfamily">Cetoniinae</tp:taxon-name-part></tp:taxon-name>)</article-title><source>Zookeys</source><day>15</day><month>9</month><year>2016</year><volume>2016</volume><issue>617</issue><fpage>91</fpage><lpage>127</lpage><pub-id pub-id-type="doi">10.3897/zookeys.617.9178</pub-id></mixed-citation></tp:treatment-meta><tp:nomenclature><tp:taxon-name>
            <tp:taxon-name-part taxon-name-part-type="genus">Trigonopeltastes</tp:taxon-name-part>
            <tp:taxon-name-part taxon-name-part-type="species">henryi</tp:taxon-name-part>
            <object-id xmlns:xlink="http://www.w3.org/1999/xlink" content-type="zoobank" xlink:type="simple">http://zoobank.org/2E3117D5-BB7E-4986-A520-D3F4E42735BC</object-id>
          </tp:taxon-name><tp:taxon-status xmlns:xlink="http://www.w3.org/1999/xlink" xlink:type="simple">sp. n.</tp:taxon-status></tp:nomenclature><tp:treatment-sec sec-type="type locality" id="SECID0E32AE"><title>Type locality.</title><p>San Luis (south of Monteverde), Puntarenas, Costa Rica.</p></tp:treatment-sec><tp:treatment-sec sec-type="Type series" id="SECID0EB3AE"><title>Type series.</title><p>Holotype male and allotype female. Holotype male at <named-content xmlns:xlink="http://www.w3.org/1999/xlink" content-type="dwc:institutional_code" xlink:type="simple">UNSM</named-content> labeled a) “COSTA RICA, Puntarenas / San Luis (Monteverde) / 3900’ May 12-13, 1996 / E. Giesbert, coll.” (typeset). Allotype female at <abbrev xmlns:xlink="http://www.w3.org/1999/xlink" content-type="institution" xlink:title="Canadian Museum of Nature, Ottawa, Ontario, Canada (François Génier, Robert Anderson)" id="ABBRID0EP3AE" xlink:type="simple">CMNC</abbrev> labeled a) “Prov. SAN JOSE / San Ant. / Desamp. 1 Mayo 1976 / Col. U. Ureña.” (typeset and handwritten), b) “H. &amp; A. HOWDEN / COLLECTION / Ottawa, Canada” (typeset). Both types bear my red holotype or allotype label.</p></tp:treatment-sec><tp:treatment-sec sec-type="description" id="SECID0EY3AE"><title>Description of holotype</title><p>(Figs <xref ref-type="fig" rid="F4">18–23</xref>). Male. Length 12.5 mm, width 4.5 mm. Color: head and legs shiny dark metallic green; pronotum and elytra with dull, dark blue, velvety appearance (Figs <xref ref-type="fig" rid="F4">18–19</xref>, <xref ref-type="fig" rid="F4">22</xref>); ventral surface shiny black. <italic>Head</italic>: Surface densely setose medially on disc (except along midline); apex, base, and midline of head moderately to sparsely setose (Fig. <xref ref-type="fig" rid="F4">22</xref>); clypeus with some longitudinally elongate punctures. Clypeus slightly longer than wide with margins and midline distinctly elevated, apex weakly emarginate. Head without cretaceous markings (Fig. <xref ref-type="fig" rid="F4">22</xref>). Antenna with 10 antennomeres, club length approximately equal to length of antennomeres 2–7. Maxilla with long, thin brush protruding beyond clypeus in dorsal view. Mentum densely setose, obscuring surface. <italic>Pronotum</italic>: Surface of disc dull-blue matt with shiny micropunctures (Fig. <xref ref-type="fig" rid="F4">22</xref>). Marginal bead complete, with complete ring of setose cretaceous markings inside marginal bead. Pronotal disc with more-or-less complete inverted triangle indented into the surface with cretaceous markings, diagonal lines of triangle with row of setae (Fig. <xref ref-type="fig" rid="F4">22</xref>). <italic>Scutellum</italic>: Surface setose, without cretaceous markings. <italic>Elytra</italic>: Surface sparsely setose, matt. Transverse cretaceous band (1 on each side) short, located in basal half of elytral suture (Figs <xref ref-type="fig" rid="F4">18–19</xref>, near pin but obscured by grease); weak cretaceous markings at apex of suture adjacent to pygidium. Elytral striae well defined with weak indentations between humeral angle and elytral suture. <italic>Pygidium</italic>: Surface rugose in a circular, finger-print pattern; densely setose (especially around margins and midline); with thin, inverted U-shaped cretaceous band along basal and lateral surfaces of disc (Fig. <xref ref-type="fig" rid="F4">21</xref>). Disc strongly, evenly convex. <italic>Venter</italic>: Sternum with numerous cretaceous markings, densely setose with long setae somewhat obscuring surface. Visible abdominal sternites 2–5 with transverse cretaceous bands thick medially, thin laterally; cretaceous bands setose. <italic>Legs</italic>: Protibia with 2 teeth near apex (Fig. <xref ref-type="fig" rid="F4">19</xref>). Mesotibia robust with outer edge bowed outward me<!--PageBreak--><!--PageBreak-->dially. Tibial spurs acute, unmodified. Tarsi with apicoventral tufts of setae. Holotype with metatarsal legs missing except for 1 metafemur. <italic>Parameres</italic>: Apically enlarged with a triangular lateral projection (Figs <xref ref-type="fig" rid="F4">20</xref>, <xref ref-type="fig" rid="F4">23</xref>).</p><fig id="F4" position="float" orientation="portrait"><label>Figures 18–23.</label><caption><p>
          <italic><tp:taxon-name><tp:taxon-name-part taxon-name-part-type="genus">Trigonopeltastes</tp:taxon-name-part> <tp:taxon-name-part taxon-name-part-type="species">henryi</tp:taxon-name-part></tp:taxon-name></italic> sp. n., male holotype. <bold>18</bold> Dorsal view of habitus <bold>19</bold> Oblique view of habitus <bold>20</bold> Lateral view of genitalia <bold>21</bold> Pygidium <bold>22</bold> Head and pronotum <bold>23</bold> Parameres.</p></caption><graphic xmlns:xlink="http://www.w3.org/1999/xlink" xlink:href="zookeys-617-091-g004.jpg" position="float" orientation="portrait" xlink:type="simple" id="oo_103184.jpg"/></fig></tp:treatment-sec><tp:treatment-sec sec-type="variation" id="SECID0EFAAG"><title>Variation.</title><p>Female allotype (Figs <xref ref-type="fig" rid="F5">24–27</xref>): length 12.0 mm, width 5.0 mm. The female allotype differs in the following characters. Color: dorsal surface of head bronze with weak green reflections; pronotum and scutellum matt black; elytra dull orange with dull black pattern on apical half (Figs <xref ref-type="fig" rid="F5">24–26</xref>). Legs tan, metafemur and parts of metatibia shiny black. <italic>Pronotum</italic>: Marginal bead and impressed triangle on disc with thicker cretaceous markings (Fig. <xref ref-type="fig" rid="F5">26</xref>). <italic>Scutellum</italic>: Surface with small cretaceous spots. <italic>Pygidium</italic>: Disc with longitudinally concave midline, cretaceous markings along midline (Fig. <xref ref-type="fig" rid="F5">27</xref>). <italic>Venter</italic>: Visible abdominal sternites 2–5 with transverse cretaceous bands thinner, of even thickness, interrupted medially.</p><fig id="F5" position="float" orientation="portrait"><label>Figures 24–27.</label><caption><p>
          <italic><tp:taxon-name><tp:taxon-name-part taxon-name-part-type="genus">Trigonopeltastes</tp:taxon-name-part> <tp:taxon-name-part taxon-name-part-type="species">henryi</tp:taxon-name-part></tp:taxon-name></italic> sp. n., female allotype. <bold>24</bold> Dorsal view of habitus <bold>25</bold> Oblique view of habitus <bold>26</bold> Head and pronotum <bold>27</bold> Pygidium.</p></caption><graphic xmlns:xlink="http://www.w3.org/1999/xlink" xlink:href="zookeys-617-091-g005.jpg" position="float" orientation="portrait" xlink:type="simple" id="oo_103185.jpg"/></fig></tp:treatment-sec><tp:treatment-sec sec-type="etymology" id="SECID0ECCAG"><title>Etymology.</title><p>This species is named for the late Henry Howden (Ottawa, Canada) as thanks for bringing the female allotype to my attention and to honor his great contributions to our knowledge of <italic><tp:taxon-name><tp:taxon-name-part taxon-name-part-type="genus">Trigonopeltastes</tp:taxon-name-part></tp:taxon-name></italic> and other <tp:taxon-name><tp:taxon-name-part taxon-name-part-type="tribe">Trichiini</tp:taxon-name-part></tp:taxon-name>.</p><!--PageBreak--></tp:treatment-sec><tp:treatment-sec sec-type="distribution" id="SECID0EVCAG"><title>Distribution</title><p>(Fig. <xref ref-type="fig" rid="F12">56</xref>). COSTA RICA (2) - Puntarenas (1): San Luis (Monteverde); San José (1): San Antonio de Desamparados.</p></tp:treatment-sec><tp:treatment-sec sec-type="Temporal data" id="SECID0E6CAG"><title>Temporal data.</title><p>May (2).</p></tp:treatment-sec><tp:treatment-sec sec-type="remarks" id="SECID0EEDAG"><title>Remarks.</title><p>The male holotype and female allotype are the only known specimens of this new species. The very different dorsal coloration for these specimens is unusual but not unheard of within this genus. I do have some misgivings about placing these two specimens together as one species but decided to take this conservative approach because the structural characters are similar, the size and shape of the two specimens match well, the general cretaceous patterns are congruent, and the two specimens were collected within close proximity to one another. More specimens will need to be examined to understand the color variation within this species and to test my hypothesis that these male and female specimens belong to the same species.</p></tp:treatment-sec><tp:treatment-sec><!--Section generated to contain objects referenced in tp:taxon-treatment.--><fig id="F12" position="float" orientation="portrait"><label>Figure 56.</label><caption><p>Distribution map in Nicaragua and Costa Rica for <italic><tp:taxon-name><tp:taxon-name-part taxon-name-part-type="genus">Trigonopeltastes</tp:taxon-name-part> <tp:taxon-name-part taxon-name-part-type="species">arborfloricola</tp:taxon-name-part></tp:taxon-name></italic> sp. n. (★), <italic><tp:taxon-name><tp:taxon-name-part taxon-name-part-type="genus">Trigonopeltastes</tp:taxon-name-part> <tp:taxon-name-part taxon-name-part-type="species">formidulosus</tp:taxon-name-part></tp:taxon-name></italic> sp. n. (●), <italic><tp:taxon-name><tp:taxon-name-part taxon-name-part-type="genus">Trigonopeltastes</tp:taxon-name-part> <tp:taxon-name-part taxon-name-part-type="species">henryi</tp:taxon-name-part></tp:taxon-name></italic> sp. n. (<styled-content style="color:red;">▲</styled-content>), and <italic><tp:taxon-name><tp:taxon-name-part taxon-name-part-type="genus">Trigonopeltastes</tp:taxon-name-part> <tp:taxon-name-part taxon-name-part-type="species">mombachoensis</tp:taxon-name-part></tp:taxon-name></italic> sp. n. (▼).</p></caption><graphic xmlns:xlink="http://www.w3.org/1999/xlink" xlink:href="zookeys-617-091-g012.jpg" position="float" orientation="portrait" xlink:type="simple" id="oo_103192.jpg"/></fig></tp:treatment-sec></tp:taxon-treatment>
