# Supplementary material for: Five new species of Trigonopeltastes Burmeister and Schaum from Central America with new country records for other New World Trichiini (Coleoptera, Scarabaeidae, Cetoniinae)
Source: Zookeys. 2016 Sep 15;(617):91–127. doi: 10.3897/zookeys.617.9178 (PMC5027772; doi:10.3897/zookeys.617.9178)
Supplement: XML Treatment for Trigonopeltastes mombachoensis [file zookeys.617.9178-treatment4.xml]

<!DOCTYPE tp:taxon-treatment
  PUBLIC "-//TaxonX//DTD Taxonomic Treatment Publishing DTD v0 20100105//EN" "tax-treatment-NSO.dtd">
<tp:taxon-treatment xmlns:tp="http://www.plazi.org/taxpub"><tp:treatment-meta><kwd-group><label>Taxon classification</label><kwd><named-content content-type="kingdom">Animalia</named-content></kwd><kwd><named-content content-type="order">Coleoptera</named-content></kwd><kwd><named-content content-type="family">Scarabaeidae</named-content></kwd></kwd-group><mixed-citation publication-type="journal"><person-group><name><surname>Smith</surname><given-names>Andrew B. T.</given-names></name></person-group><article-title>Five new species of <italic><tp:taxon-name><tp:taxon-name-part taxon-name-part-type="genus">Trigonopeltastes</tp:taxon-name-part></tp:taxon-name></italic> Burmeister and Schaum from Central America with new country records for other New World <tp:taxon-name><tp:taxon-name-part taxon-name-part-type="tribe">Trichiini</tp:taxon-name-part></tp:taxon-name> (<tp:taxon-name><tp:taxon-name-part taxon-name-part-type="order">Coleoptera</tp:taxon-name-part></tp:taxon-name>, <tp:taxon-name><tp:taxon-name-part taxon-name-part-type="family">Scarabaeidae</tp:taxon-name-part></tp:taxon-name>, <tp:taxon-name><tp:taxon-name-part taxon-name-part-type="subfamily">Cetoniinae</tp:taxon-name-part></tp:taxon-name>)</article-title><source>Zookeys</source><day>15</day><month>9</month><year>2016</year><volume>2016</volume><issue>617</issue><fpage>91</fpage><lpage>127</lpage><pub-id pub-id-type="doi">10.3897/zookeys.617.9178</pub-id></mixed-citation></tp:treatment-meta><tp:nomenclature><tp:taxon-name>
            <tp:taxon-name-part taxon-name-part-type="genus">Trigonopeltastes</tp:taxon-name-part>
            <tp:taxon-name-part taxon-name-part-type="species">mombachoensis</tp:taxon-name-part>
            <object-id xmlns:xlink="http://www.w3.org/1999/xlink" content-type="zoobank" xlink:type="simple">http://zoobank.org/EA928CEE-BC17-4504-8584-6930FCB94F32</object-id>
          </tp:taxon-name><tp:taxon-status xmlns:xlink="http://www.w3.org/1999/xlink" xlink:type="simple">sp. n.</tp:taxon-status></tp:nomenclature><tp:treatment-sec sec-type="type locality" id="SECID0EMEAG"><title>Type locality.</title><p>Reserva Nacional Volcán Mombacho, Granada, Nicaragua.</p></tp:treatment-sec><tp:treatment-sec sec-type="Type series" id="SECID0EREAG"><title>Type series.</title><p>Holotype male, allotype female, and 2 female paratypes. Holotype male at <named-content xmlns:xlink="http://www.w3.org/1999/xlink" content-type="dwc:institutional_code" xlink:type="simple">SEMC</named-content> labeled a) “NICARAGUA: Granada Dept. / Res. Nat. Volcan Mombacho / 1150m <named-content xmlns:xlink="http://www.w3.org/1999/xlink" content-type="dwc:verbatimCoordinates" xlink:type="simple"><named-content content-type="geo-json" specific-use="{&#34;type&#34;:&#34;Point&#34;,&#34;coordinates&#34;:[-85.980500,11.834167]}" id="NCID0ECFAG" xlink:type="simple">11°50.05'N 85°58.83'W</named-content></named-content> / 3-VI-2002, R. Brooks, Z. Falin, / S. Chatzimanolis ex. misc. / collecting, NIC1BFC02 165” (typeset), b) “SMO533385 / KUNHM-ENT” (typeset beneath barcode). Allotype female at <abbrev xmlns:xlink="http://www.w3.org/1999/xlink" content-type="institution" xlink:title="Canadian Museum of Nature, Ottawa, Ontario, Canada (François Génier, Robert Anderson)" id="ABBRID0ESFAG" xlink:type="simple">CMNC</abbrev> labeled “NICARAGUA: Grenada Dept. / Volcan Mombacho Res. Nat. / <named-content xmlns:xlink="http://www.w3.org/1999/xlink" content-type="dwc:verbatimCoordinates" xlink:type="simple"><named-content content-type="geo-json" specific-use="{&#34;type&#34;:&#34;Point&#34;,&#34;coordinates&#34;:[-85.980000,11.833333]}" id="NCID0E1FAG" xlink:type="simple">N11°50.0’ W85°58.8’</named-content></named-content>, 1150 m / elfin cloud forest, beating, / 2-5.VI.2002, R.Anderson / RSA2002-034” (typeset). One female paratype at <abbrev xmlns:xlink="http://www.w3.org/1999/xlink" content-type="institution" xlink:title="Canadian Museum of Nature, Ottawa, Ontario, Canada (François Génier, Robert Anderson)" id="ABBRID0EGGAG" xlink:type="simple">CMNC</abbrev> labeled “NICARAGUA: Grenada / Dept. Volcan Mombacho Res. / Nat. 1150 m, <named-content xmlns:xlink="http://www.w3.org/1999/xlink" content-type="dwc:verbatimCoordinates" xlink:type="simple"><named-content content-type="geo-json" specific-use="{&#34;type&#34;:&#34;Point&#34;,&#34;coordinates&#34;:[-85.980000,11.833333]}" id="NCID0EOGAG" xlink:type="simple">11°50.0'N / 85°58.8'W</named-content></named-content> 2-5.VI.2002, R. / Anderson, ex. elfin cloud forest / beating. RSA2002-034X” (typeset). One female paratype at <abbrev xmlns:xlink="http://www.w3.org/1999/xlink" content-type="institution" xlink:title="Canadian Museum of Nature, Ottawa, Ontario, Canada (François Génier, Robert Anderson)" id="ABBRID0E1GAG" xlink:type="simple">CMNC</abbrev> labeled “NICARAGUA: Granada / Volcan Mombacho / Bosque nuboso #1 / 30-V-1998, malaise trap / J.M. Maes” (typeset). The types listed above bear my red holotype or allotype label or yellow paratype label.</p></tp:treatment-sec><tp:treatment-sec sec-type="description" id="SECID0E6GAG"><title>Description of holotype</title><p>(Figs <xref ref-type="fig" rid="F6">28–33</xref>). Male. Length 9.0 mm, width 4.0 mm. Color: dorsal surface black with orange markings on elytra and light scales on pronotum, elytra, pygidium (Figs <xref ref-type="fig" rid="F6">28–29</xref>). Legs black. <italic>Head</italic>: Surface glabrous, clypeus without longitudinally elongate punctures (punctures on head dense, round) (Fig. <xref ref-type="fig" rid="F6">31</xref>). Clypeus slightly wider than long with midline not elevated, apex emarginate. Antenna with 10 antennomeres, club length approximately equal to length of antennomeres 2–7. Maxilla with long, thin brush protruding beyond clypeus in dorsal view. Mentum densely setose, obscuring surface. <italic>Pronotum</italic>: Surface of disc dull-black with shiny micropunctures (Fig. <xref ref-type="fig" rid="F6">31</xref>). Marginal bead complete (obscured mediobasally); with complete ring of short, dense, yellow setae and cretaceous markings inside marginal bead. Pronotal disc with more-or-less complete inverted triangle indented into surface; indentation with light cretaceous markings (Fig. <xref ref-type="fig" rid="F6">31</xref>). <italic>Scutellum</italic>: Surface with <!--PageBreak--><!--PageBreak-->oblique, cretaceous markings on each side. <italic>Elytra</italic>: Surface glabrous, matt with shiny micropunctures. Transverse cretaceous band (1 on each side) short, located on basal half of elytral suture. Cretaceous bands (1 on each side) adjacent to lateral edge approximately halfway between base and apex, length approximately ¼ width of elytron (Figs <xref ref-type="fig" rid="F6">28–29</xref>). Elytral striae 1–4 weakly impressed; remaining striae weakly defined with rows of punctures, not impressed into surface. Orange markings consisting of transverse, basal band; sub-basal, medial spot; 2 longitudinal, medioapical lines (Figs <xref ref-type="fig" rid="F6">28–29</xref>). <italic>Pygidium</italic>: Surface with thick, lateral bands of cretaceous makings that are narrowly joined basally; non-cretaceous area of disc setose, especially near apex (Fig. <xref ref-type="fig" rid="F6">32</xref>). Disc with distinct, concentric microridges; surface evenly convex with apex slightly deflexed. <italic>Venter</italic>: Metasternum entirely covered with cretaceous markings and light setae, abdominal sternites with broad, medial cretaceous markings and light setae (Fig. <xref ref-type="fig" rid="F6">30</xref>). <italic>Legs</italic>: Protibia with 2 teeth near apex, 1 broad medial tooth (Fig. <xref ref-type="fig" rid="F6">29</xref>). Mesotibia robust <!--PageBreak-->with edges weakly bowed outward medially. Tibial spurs acute, unmodified. Holotype with right mesotarsomeres 2–5 missing. <italic>Parameres</italic>: Robust with weak lateral notches towards apex (Fig. <xref ref-type="fig" rid="F6">33</xref>).</p><fig id="F6" position="float" orientation="portrait"><label>Figures 28–33.</label><caption><p>
          <italic><tp:taxon-name><tp:taxon-name-part taxon-name-part-type="genus">Trigonopeltastes</tp:taxon-name-part> <tp:taxon-name-part taxon-name-part-type="species">mombachoensis</tp:taxon-name-part></tp:taxon-name></italic> sp. n., male holotype. <bold>28</bold> Dorsal view of habitus <bold>29</bold> Oblique view of habitus <bold>30</bold> Ventral view of habitus <bold>31</bold> Head and pronotum <bold>32</bold> Pygidium <bold>33</bold> Parameres.</p></caption><graphic xmlns:xlink="http://www.w3.org/1999/xlink" xlink:href="zookeys-617-091-g006.jpg" position="float" orientation="portrait" xlink:type="simple" id="oo_103186.jpg"/></fig></tp:treatment-sec><tp:treatment-sec sec-type="variation" id="SECID0EJKAG"><title>Variation.</title><p>Female allotype (Figs <xref ref-type="fig" rid="F7">34–37</xref>): length 8.5 mm, width 3.0 mm. The female allotype differs in the following characters: <italic>Pronotum</italic>: Pronotal indented triangle with minimal cretaceous markings (perhaps due to abrasion, 2 female paratypes have more prominent cretaceous markings in pronotal triangle) (Figs <xref ref-type="fig" rid="F7">34–36</xref>). <italic>Pygidium</italic>: Surface with much thinner, rounder lateral bands of cretaceous makings along basal and lateral margins (Fig. <xref ref-type="fig" rid="F7">37</xref>). Disc flat with apex not deflexed. <italic>Venter</italic>: Metasternum with greatly reduced, lateral cretaceous markings, abdominal sternites with reduced, lateral cretaceous markings. <italic>Legs</italic>: Protibia with 3<sup>rd</sup> medial tooth larger and more distinct. Paratypes: length 9.0–10.0 mm. All characters are similar to those in the female allotype.</p><fig id="F7" position="float" orientation="portrait"><label>Figures 34–37.</label><caption><p>
          <italic><tp:taxon-name><tp:taxon-name-part taxon-name-part-type="genus">Trigonopeltastes</tp:taxon-name-part> <tp:taxon-name-part taxon-name-part-type="species">mombachoensis</tp:taxon-name-part></tp:taxon-name></italic> sp. n., female allotype. <bold>34</bold> Dorsal view of habitus <bold>35</bold> Oblique view of habitus <bold>36</bold> Head and pronotum <bold>37</bold> Pygidium.</p></caption><graphic xmlns:xlink="http://www.w3.org/1999/xlink" xlink:href="zookeys-617-091-g007.jpg" position="float" orientation="portrait" xlink:type="simple" id="oo_103187.jpg"/></fig></tp:treatment-sec><tp:treatment-sec sec-type="etymology" id="SECID0EEMAG"><title>Etymology.</title><p>This species is named for Volcán Mombacho, where all known specimens were collected.</p></tp:treatment-sec><tp:treatment-sec sec-type="distribution" id="SECID0EJMAG"><title>Distribution</title><p>(Fig. <xref ref-type="fig" rid="F12">56</xref>). NICARAGUA - Granada (4): Reserva Nacional Volcán Mombacho.</p></tp:treatment-sec><tp:treatment-sec sec-type="Temporal data" id="SECID0ETMAG"><title>Temporal data.</title><p>May (1), June (3).</p></tp:treatment-sec><tp:treatment-sec sec-type="remarks" id="SECID0EYMAG"><title>Remarks.</title><p>This species is similar to <italic><tp:taxon-name><tp:taxon-name-part taxon-name-part-type="genus">Trigonopeltastes</tp:taxon-name-part> <tp:taxon-name-part taxon-name-part-type="species">intermedius</tp:taxon-name-part></tp:taxon-name></italic> but can be distinguished by the orange color pattern on the elytra and geographic distribution. <italic><tp:taxon-name><tp:taxon-name-part taxon-name-part-type="genus">Trigonopeltastes</tp:taxon-name-part> <tp:taxon-name-part taxon-name-part-type="species">intermedius</tp:taxon-name-part></tp:taxon-name></italic> has a solid, transverse, sub-basal, orange line while <italic><tp:taxon-name><tp:taxon-name-part taxon-name-part-type="genus">Trigonopeltastes</tp:taxon-name-part> <tp:taxon-name-part taxon-name-part-type="species">mombachoensis</tp:taxon-name-part></tp:taxon-name></italic> has a sub-basal, orange spot (Figs <xref ref-type="fig" rid="F6">28</xref>, <xref ref-type="fig" rid="F7">34</xref>). <italic><tp:taxon-name><tp:taxon-name-part taxon-name-part-type="genus">Trigonopeltastes</tp:taxon-name-part> <tp:taxon-name-part taxon-name-part-type="species">intermedius</tp:taxon-name-part></tp:taxon-name></italic> is known from Mexico and Guatemala and <italic><tp:taxon-name><tp:taxon-name-part taxon-name-part-type="genus">Trigonopeltastes</tp:taxon-name-part> <tp:taxon-name-part taxon-name-part-type="species">mombachoensis</tp:taxon-name-part></tp:taxon-name></italic> is only known from Volcán Mombacho, Nicaragua. Any specimens found of either species in Honduras or northern Nicaragua should be studied to see if these character states are transitional.</p></tp:treatment-sec><tp:treatment-sec><!--Section generated to contain objects referenced in tp:taxon-treatment.--><fig id="F12" position="float" orientation="portrait"><label>Figure 56.</label><caption><p>Distribution map in Nicaragua and Costa Rica for <italic><tp:taxon-name><tp:taxon-name-part taxon-name-part-type="genus">Trigonopeltastes</tp:taxon-name-part> <tp:taxon-name-part taxon-name-part-type="species">arborfloricola</tp:taxon-name-part></tp:taxon-name></italic> sp. n. (★), <italic><tp:taxon-name><tp:taxon-name-part taxon-name-part-type="genus">Trigonopeltastes</tp:taxon-name-part> <tp:taxon-name-part taxon-name-part-type="species">formidulosus</tp:taxon-name-part></tp:taxon-name></italic> sp. n. (●), <italic><tp:taxon-name><tp:taxon-name-part taxon-name-part-type="genus">Trigonopeltastes</tp:taxon-name-part> <tp:taxon-name-part taxon-name-part-type="species">henryi</tp:taxon-name-part></tp:taxon-name></italic> sp. n. (<styled-content style="color:red;">▲</styled-content>), and <italic><tp:taxon-name><tp:taxon-name-part taxon-name-part-type="genus">Trigonopeltastes</tp:taxon-name-part> <tp:taxon-name-part taxon-name-part-type="species">mombachoensis</tp:taxon-name-part></tp:taxon-name></italic> sp. n. (▼).</p></caption><graphic xmlns:xlink="http://www.w3.org/1999/xlink" xlink:href="zookeys-617-091-g012.jpg" position="float" orientation="portrait" xlink:type="simple" id="oo_103192.jpg"/></fig></tp:treatment-sec></tp:taxon-treatment>
