# Supplementary material for: Five new species of Trigonopeltastes Burmeister and Schaum from Central America with new country records for other New World Trichiini (Coleoptera, Scarabaeidae, Cetoniinae)
Source: Zookeys. 2016 Sep 15;(617):91–127. doi: 10.3897/zookeys.617.9178 (PMC5027772; doi:10.3897/zookeys.617.9178)
Supplement: XML Treatment for Trigonopeltastes warneri [file zookeys.617.9178-treatment5.xml]

<!DOCTYPE tp:taxon-treatment
  PUBLIC "-//TaxonX//DTD Taxonomic Treatment Publishing DTD v0 20100105//EN" "tax-treatment-NSO.dtd">
<tp:taxon-treatment xmlns:tp="http://www.plazi.org/taxpub"><tp:treatment-meta><kwd-group><label>Taxon classification</label><kwd><named-content content-type="kingdom">Animalia</named-content></kwd><kwd><named-content content-type="order">Coleoptera</named-content></kwd><kwd><named-content content-type="family">Scarabaeidae</named-content></kwd></kwd-group><mixed-citation publication-type="journal"><person-group><name><surname>Smith</surname><given-names>Andrew B. T.</given-names></name></person-group><article-title>Five new species of <italic><tp:taxon-name><tp:taxon-name-part taxon-name-part-type="genus">Trigonopeltastes</tp:taxon-name-part></tp:taxon-name></italic> Burmeister and Schaum from Central America with new country records for other New World <tp:taxon-name><tp:taxon-name-part taxon-name-part-type="tribe">Trichiini</tp:taxon-name-part></tp:taxon-name> (<tp:taxon-name><tp:taxon-name-part taxon-name-part-type="order">Coleoptera</tp:taxon-name-part></tp:taxon-name>, <tp:taxon-name><tp:taxon-name-part taxon-name-part-type="family">Scarabaeidae</tp:taxon-name-part></tp:taxon-name>, <tp:taxon-name><tp:taxon-name-part taxon-name-part-type="subfamily">Cetoniinae</tp:taxon-name-part></tp:taxon-name>)</article-title><source>Zookeys</source><day>15</day><month>9</month><year>2016</year><volume>2016</volume><issue>617</issue><fpage>91</fpage><lpage>127</lpage><pub-id pub-id-type="doi">10.3897/zookeys.617.9178</pub-id></mixed-citation></tp:treatment-meta><tp:nomenclature><tp:taxon-name>
            <tp:taxon-name-part taxon-name-part-type="genus">Trigonopeltastes</tp:taxon-name-part>
            <tp:taxon-name-part taxon-name-part-type="species">warneri</tp:taxon-name-part>
            <object-id xmlns:xlink="http://www.w3.org/1999/xlink" content-type="zoobank" xlink:type="simple">http://zoobank.org/EF644BD9-86EB-44FB-B09C-DC1B9373D89F</object-id>
          </tp:taxon-name><tp:taxon-status xmlns:xlink="http://www.w3.org/1999/xlink" xlink:type="simple">sp. n.</tp:taxon-status></tp:nomenclature><tp:treatment-sec sec-type="type locality" id="SECID0E2PAG"><title>Type locality.</title><p>Las Cuevas Research Station, Chiquibul National Forest, Cayo District, Belize.</p></tp:treatment-sec><tp:treatment-sec sec-type="Type series" id="SECID0EAQAG"><title>Type series.</title><p>Holotype male, allotype female, and 1 male paratype. Holotype male and allotype female at <named-content xmlns:xlink="http://www.w3.org/1999/xlink" content-type="dwc:institutional_code" xlink:type="simple">FSCA</named-content> labeled “BELIZE: Cayo District / Chiquibul N. F. / Las Cuevas Research Sta. / <named-content xmlns:xlink="http://www.w3.org/1999/xlink" content-type="dwc:verbatimCoordinates" xlink:type="simple"><named-content content-type="geo-json" specific-use="{&#34;type&#34;:&#34;Point&#34;,&#34;coordinates&#34;:[-88.986389,16.733056]}" id="NCID0ERQAG" xlink:type="simple">16° 43’59"N, 88°59’11"W</named-content></named-content> / 29.V.2003; J.A. Shuey” (typeset). One male paratype at <abbrev xmlns:xlink="http://www.w3.org/1999/xlink" content-type="institution" xlink:title="Canadian Museum of Nature, Ottawa, Ontario, Canada (François Génier, Robert Anderson)" id="ABBRID0EWQAG" xlink:type="simple">CMNC</abbrev> labeled “GUATEMALA: Petén / Cerro Cahuí / <named-content xmlns:xlink="http://www.w3.org/1999/xlink" content-type="dwc:verbatimCoordinates" xlink:type="simple"><named-content content-type="geo-json" specific-use="{&#34;type&#34;:&#34;Point&#34;,&#34;coordinates&#34;:[-89.710380,16.998760]}" id="NCID0E5QAG" xlink:type="simple">16.99876 -89.71038</named-content></named-content> ±206m / 150m, 24.V.2009 / LLAMA #Go-B-05-3-01 / tropical moist forest, beating veg” (typeset). The types listed above bear my red holotype or allotype label or yellow paratype label.</p></tp:treatment-sec><tp:treatment-sec sec-type="description" id="SECID0EDRAG"><title>Description of holotype</title><p>(Figs <xref ref-type="fig" rid="F8">38–42</xref>). Male. Length 9.5 mm, width 3.5 mm. Color: dorsal surface black with orange markings on elytra and yellow cretaceous markings on head, pronotum, scutellum, elytra, and pygidium (Figs <xref ref-type="fig" rid="F8">38–39</xref>, <xref ref-type="fig" rid="F8">40</xref>). Femora tan, protibia and mesotibia half tan and half black longitudinally, metatibia and tarsi black. <italic>Head</italic>: Surface densely setose with short setae medially on disc (ex<!--PageBreak-->cept along midline), frons with paired cretaceous markings between eyes (Fig. <xref ref-type="fig" rid="F8">41</xref>), clypeus with longitudinally elongate punctures. Clypeus about as long as wide with midline distinctly elevated, apex emarginate. Antenna with 10 antennomeres, club length approximately equal to length of antennomeres 2–7. Maxilla with long, thin <!--PageBreak-->brush protruding beyond clypeus in dorsal view. Mentum densely setose, setae obscuring surface. <italic>Pronotum</italic>: Surface of disc dull-black with shiny micropunctures (Fig. <xref ref-type="fig" rid="F8">41</xref>). Marginal bead complete; with complete ring of setose, cretaceous markings inside marginal bead. Pronotal disc with more-or-less complete inverted triangle indented into the surface with cretaceous markings, cretaceous markings of triangle without setae (Fig. <xref ref-type="fig" rid="F8">41</xref>). <italic>Scutellum</italic>: Surface with cretaceous patches in basal corners. <italic>Elytra</italic>: Surface glabrous, matt. Transverse cretaceous band (1 on each side) short, located on basal half of elytral suture. Cretaceous bands (1 on each side) adjacent to lateral edge approximately halfway between base and apex, length approximately ¼ width of elytron (Figs <xref ref-type="fig" rid="F8">38–39</xref>). Elytral striae weakly defined with rows of punctures not indented into surface. Orange markings consisting of transverse, basal band and continuous, oblique T-shaped pattern on each elytron (Figs <xref ref-type="fig" rid="F8">38–39</xref>). <italic>Pygidium</italic>: Surface mostly covered with cretaceous makings except for apex and apical 2/3 of medial line (Fig. <xref ref-type="fig" rid="F8">40</xref>). Disc strongly, evenly convex with apex deflexed, flat. <italic>Venter</italic>: Sternum mostly covered with cretaceous markings and setae. Visible abdominal sternites 1–5 almost entirely covered with cretaceous markings, with erect setae scattered throughout. <italic>Legs</italic>: Protibia with 2 teeth near apex (Fig. <xref ref-type="fig" rid="F8">39</xref>). Mesotibia robust with outer edge weakly bowed outward medially. Tibial spurs acute, unmodified. Holotype with 1 protarsus and 1 metatarsus missing. <italic>Parameres</italic>: Strongly curved, roughly forming a circle; apex strongly curved inward, enlarged, dorsoventrally flattened (Fig. <xref ref-type="fig" rid="F8">42</xref>).</p><fig id="F8" position="float" orientation="portrait"><label>Figures 38–42.</label><caption><p>
          <italic><tp:taxon-name><tp:taxon-name-part taxon-name-part-type="genus">Trigonopeltastes</tp:taxon-name-part> <tp:taxon-name-part taxon-name-part-type="species">warneri</tp:taxon-name-part></tp:taxon-name></italic> sp. n., male holotype. <bold>38</bold> Dorsal view of habitus <bold>39</bold> Oblique view of habitus <bold>40</bold> Pygidium <bold>41</bold> Head and pronotum <bold>42</bold> Parameres.</p></caption><graphic xmlns:xlink="http://www.w3.org/1999/xlink" xlink:href="zookeys-617-091-g008.jpg" position="float" orientation="portrait" xlink:type="simple" id="oo_103188.jpg"/></fig></tp:treatment-sec><tp:treatment-sec sec-type="variation" id="SECID0EKUAG"><title>Variation.</title><p>Female allotype (Figs <xref ref-type="fig" rid="F9">43–45</xref>): length 9.0 mm, width 4.0 mm. The female allotype differs in the following characters: Color: Legs tan to brown. <italic>Head</italic>: Surface moderately setose with short, obscure setae, head without cretaceous markings (Fig. <xref ref-type="fig" rid="F9">45</xref>). <italic>Pygidium</italic>: Surface with thick, inverted U-shaped, cretaceous markings along lateral margins and base; apically and medially without cretaceous markings (Fig. <xref ref-type="fig" rid="F9">44</xref>). Disc evenly convex without deflexed apex. <italic>Venter</italic>: Sternum only partially covered with cretaceous markings. Visible abdominal sternites 1–5 without cretaceous markings medially. <italic>Legs</italic>: Protibia with 3 teeth, 2 near apex and 1 medial. Mesotibia without outer edge bowed outward. Male paratype: length 9.0 mm. Femora and mesotibia orange, protibia half orange and half black longitudinally, metatibia and tarsi black with some dark red. <italic>Head</italic>: Frons with single cretaceous marking extending between eyes. Clypeus with midline setose, not distinctly elevated. The male paratype is similar in all characters to the holotype.</p><fig id="F9" position="float" orientation="portrait"><label>Figures 43–45.</label><caption><p>
          <italic><tp:taxon-name><tp:taxon-name-part taxon-name-part-type="genus">Trigonopeltastes</tp:taxon-name-part> <tp:taxon-name-part taxon-name-part-type="species">warneri</tp:taxon-name-part></tp:taxon-name></italic> sp. n., female allotype. <bold>43</bold> Dorsal view of habitus <bold>44</bold> Pygidium <bold>45</bold> Head and pronotum.</p></caption><graphic xmlns:xlink="http://www.w3.org/1999/xlink" xlink:href="zookeys-617-091-g009.jpg" position="float" orientation="portrait" xlink:type="simple" id="oo_103189.jpg"/></fig></tp:treatment-sec><tp:treatment-sec sec-type="etymology" id="SECID0EDWAG"><title>Etymology.</title><p>This species is named after Bill Warner (Chandler, Arizona) as thanks for bringing the holotype and allotype specimens to my attention.</p></tp:treatment-sec><tp:treatment-sec sec-type="distribution" id="SECID0EIWAG"><title>Distribution</title><p>(Fig. <xref ref-type="fig" rid="F13">57</xref>). BELIZE - Cayo (2): Las Cuevas Research Station, Chiquibul National Forest. GUATEMALA – Petén (1): Cerro Cahuí (<named-content xmlns:xlink="http://www.w3.org/1999/xlink" content-type="dwc:verbatimCoordinates" xlink:type="simple"><named-content content-type="geo-json" specific-use="{&#34;type&#34;:&#34;Point&#34;,&#34;coordinates&#34;:[-89.710380,16.998760]}" id="NCID0EVWAG" xlink:type="simple">16.99876°N, 89.71038°W</named-content></named-content>).</p></tp:treatment-sec><tp:treatment-sec sec-type="Temporal data" id="SECID0E1WAG"><title>Temporal data.</title><p>May (3).</p></tp:treatment-sec><tp:treatment-sec sec-type="remarks" id="SECID0E6WAG"><title>Remark.</title><p>This species is similar externally to <italic><tp:taxon-name><tp:taxon-name-part taxon-name-part-type="genus">Trigonopeltastes</tp:taxon-name-part> <tp:taxon-name-part taxon-name-part-type="species">sallaei</tp:taxon-name-part> <tp:taxon-name-part taxon-name-part-type="subspecies">sallaei</tp:taxon-name-part></tp:taxon-name></italic> and <italic><tp:taxon-name><tp:taxon-name-part taxon-name-part-type="genus">Trigonopeltastes</tp:taxon-name-part> <tp:taxon-name-part taxon-name-part-type="species">intermedius</tp:taxon-name-part></tp:taxon-name></italic> but has differences in the elytral coloration pattern. <italic><tp:taxon-name><tp:taxon-name-part taxon-name-part-type="genus">Trigonopeltastes</tp:taxon-name-part> <tp:taxon-name-part taxon-name-part-type="species">warneri</tp:taxon-name-part></tp:taxon-name></italic> has distinct male parameres (Fig. <xref ref-type="fig" rid="F8">42</xref>) and is found in the lowlands of eastern Guatemala and Belize, while <italic><tp:taxon-name><tp:taxon-name-part taxon-name-part-type="genus">Trigonopeltastes</tp:taxon-name-part> <tp:taxon-name-part taxon-name-part-type="species">sallaei</tp:taxon-name-part> <tp:taxon-name-part taxon-name-part-type="subspecies">sallaei</tp:taxon-name-part></tp:taxon-name></italic> and <italic><tp:taxon-name><tp:taxon-name-part taxon-name-part-type="genus">Trigonopeltastes</tp:taxon-name-part> <tp:taxon-name-part taxon-name-part-type="species">intermedius</tp:taxon-name-part></tp:taxon-name></italic> are typically found at mid to high elevation localities.</p><!--PageBreak--></tp:treatment-sec><tp:treatment-sec><!--Section generated to contain objects referenced in tp:taxon-treatment.--><fig id="F13" position="float" orientation="portrait"><label>Figure 57.</label><caption><p>Distribution map in Guatemala and Belize for <italic><tp:taxon-name><tp:taxon-name-part taxon-name-part-type="genus">Trigonopeltastes</tp:taxon-name-part> <tp:taxon-name-part taxon-name-part-type="species">warneri</tp:taxon-name-part></tp:taxon-name></italic> sp. n. (★).</p></caption><graphic xmlns:xlink="http://www.w3.org/1999/xlink" xlink:href="zookeys-617-091-g013.jpg" position="float" orientation="portrait" xlink:type="simple" id="oo_103193.jpg"/></fig></tp:treatment-sec></tp:taxon-treatment>
