# Supplementary material for: Five new species of Trigonopeltastes Burmeister and Schaum from Central America with new country records for other New World Trichiini (Coleoptera, Scarabaeidae, Cetoniinae)
Source: Zookeys. 2016 Sep 15;(617):91–127. doi: 10.3897/zookeys.617.9178 (PMC5027772; doi:10.3897/zookeys.617.9178)
Supplement: XML Treatment for Giesbertiolus ornatus [file zookeys.617.9178-treatment6.xml]

<!DOCTYPE tp:taxon-treatment
  PUBLIC "-//TaxonX//DTD Taxonomic Treatment Publishing DTD v0 20100105//EN" "tax-treatment-NSO.dtd">
<tp:taxon-treatment xmlns:tp="http://www.plazi.org/taxpub"><tp:treatment-meta><kwd-group><label>Taxon classification</label><kwd><named-content content-type="kingdom">Animalia</named-content></kwd><kwd><named-content content-type="order">Coleoptera</named-content></kwd><kwd><named-content content-type="family">Scarabaeidae</named-content></kwd></kwd-group><mixed-citation publication-type="journal"><person-group><name><surname>Smith</surname><given-names>Andrew B. T.</given-names></name></person-group><article-title>Five new species of <italic><tp:taxon-name><tp:taxon-name-part taxon-name-part-type="genus">Trigonopeltastes</tp:taxon-name-part></tp:taxon-name></italic> Burmeister and Schaum from Central America with new country records for other New World <tp:taxon-name><tp:taxon-name-part taxon-name-part-type="tribe">Trichiini</tp:taxon-name-part></tp:taxon-name> (<tp:taxon-name><tp:taxon-name-part taxon-name-part-type="order">Coleoptera</tp:taxon-name-part></tp:taxon-name>, <tp:taxon-name><tp:taxon-name-part taxon-name-part-type="family">Scarabaeidae</tp:taxon-name-part></tp:taxon-name>, <tp:taxon-name><tp:taxon-name-part taxon-name-part-type="subfamily">Cetoniinae</tp:taxon-name-part></tp:taxon-name>)</article-title><source>Zookeys</source><day>15</day><month>9</month><year>2016</year><volume>2016</volume><issue>617</issue><fpage>91</fpage><lpage>127</lpage><pub-id pub-id-type="doi">10.3897/zookeys.617.9178</pub-id></mixed-citation></tp:treatment-meta><tp:nomenclature><tp:taxon-name>
            <tp:taxon-name-part taxon-name-part-type="genus">Giesbertiolus</tp:taxon-name-part>
            <tp:taxon-name-part taxon-name-part-type="species">ornatus</tp:taxon-name-part>
          </tp:taxon-name><tp:taxon-authority>Howden, 1988</tp:taxon-authority></tp:nomenclature><tp:treatment-sec sec-type="distribution" id="SECID0EL1AG"><title>Distribution.</title><p>This species was previously recorded from Panama (<xref ref-type="bibr" rid="B7">Howden 1988</xref>). The specimens detailed below represent a new country record for Costa Rica.</p><p>“Buen Amigo, San Luis Monteverde, A. C. / Arenal, Prov. Punta, COSTA RICA, 1000- / 1350 m. May 1994, Z. Fuentes, L N / 250850_449250 # 2926” (1 male - <named-content xmlns:xlink="http://www.w3.org/1999/xlink" content-type="dwc:institutional_code" xlink:type="simple">MNCR</named-content>).</p><p>“COSTA RICA, Prov. Alajuela, San / Cristobal. 600-620m. 18 MAY 1998. / F. A. Quesada. En Flores. / L_N_318056_383200 #50698” (1 male, 1 female - <named-content xmlns:xlink="http://www.w3.org/1999/xlink" content-type="dwc:institutional_code" xlink:type="simple">MNCR</named-content>).</p><p>“COSTA RICA. Prov. Guanacaste, / Rincón de la Vieja, Upala, Dos Ríos / San Cristobal, 600-620m, 17 MAY / 1998, F. A. Quesada, En Flor. / I_N_318056_383200 #63528” (1 female - <named-content xmlns:xlink="http://www.w3.org/1999/xlink" content-type="dwc:institutional_code" xlink:type="simple">MNCR</named-content>).</p><p>“Est. Cacao, 1000-1400m, / Lado SO Vol. Cacao, / P. N. G., Prov. Guan. / COSTA RICA, C. / Chaves, Jun 1991. / L-N-323300,375700” (1 female - <named-content xmlns:xlink="http://www.w3.org/1999/xlink" content-type="dwc:institutional_code" xlink:type="simple">MNCR</named-content>).</p><!--PageBreak--><p>“Est. Cacao, 1000-1400m, / Lado SO Vol. Cacao, P. N. / Guan., Prov. Guanacaste, / Costa Rica, Z. Fuentes, / 21 a 29 may 1992 / L-N 323300,375700” (1 female - <named-content xmlns:xlink="http://www.w3.org/1999/xlink" content-type="dwc:institutional_code" xlink:type="simple">MNCR</named-content>).</p><p>“COSTA RICA, Puntarenas, Fca. / Buen Amigo Monteverde, 4Km S. / de la Reserva 1000-1350m. MAY / 1997, Z. Fuentes, Red Mariposa. / L_N_250850_449250 #46800” (1 female - <named-content xmlns:xlink="http://www.w3.org/1999/xlink" content-type="dwc:institutional_code" xlink:type="simple">MNCR</named-content>).</p><p>“COSTA RICA, Prov. Alajuela, San / Cristobal. 600-620m. 18 MAY 1998. / F. A. Quesada. En Flores / L_N_318056_383200 #50698” (1 male - <abbrev xmlns:xlink="http://www.w3.org/1999/xlink" content-type="institution" xlink:title="Canadian Museum of Nature, Ottawa, Ontario, Canada (François Génier, Robert Anderson)" id="ABBRID0EM4AG" xlink:type="simple">CMNC</abbrev>)</p><p>“COSTA RICA. Prov. Guanacaste / Rincón de la Vieja, Upala, Dos Ríos, / San Cristobal, 600 – 620m, 17 MAY / 1998. F. A. Quesada, En Flor, / L_N_318056_383200 #63528” (1 female - <abbrev xmlns:xlink="http://www.w3.org/1999/xlink" content-type="institution" xlink:title="Canadian Museum of Nature, Ottawa, Ontario, Canada (François Génier, Robert Anderson)" id="ABBRID0EX4AG" xlink:type="simple">CMNC</abbrev>)</p></tp:treatment-sec><ref-list><ref id="B7"><mixed-citation xmlns:xlink="http://www.w3.org/1999/xlink" xlink:type="simple">
          <person-group><name name-style="western"><surname>Howden</surname><given-names>HF</given-names></name></person-group> (<year>1988</year>) <article-title>A new genus and four new species of New World <tp:taxon-name><tp:taxon-name-part taxon-name-part-type="tribe">Trichiini</tp:taxon-name-part></tp:taxon-name> (<tp:taxon-name><tp:taxon-name-part taxon-name-part-type="order">Coleoptera</tp:taxon-name-part></tp:taxon-name>: <tp:taxon-name><tp:taxon-name-part taxon-name-part-type="family">Scarabaeidae</tp:taxon-name-part></tp:taxon-name>).</article-title> <source>The Coleopterists Bulletin</source> <volume>42</volume>: <fpage>241</fpage>–<lpage>250</lpage>.</mixed-citation></ref></ref-list></tp:taxon-treatment>
