# Supplementary material for: Five new species of Trigonopeltastes Burmeister and Schaum from Central America with new country records for other New World Trichiini (Coleoptera, Scarabaeidae, Cetoniinae)
Source: Zookeys. 2016 Sep 15;(617):91–127. doi: 10.3897/zookeys.617.9178 (PMC5027772; doi:10.3897/zookeys.617.9178)
Supplement: XML Treatment for Trigonopeltastes archimedes [file zookeys.617.9178-treatment9.xml]

<!DOCTYPE tp:taxon-treatment
  PUBLIC "-//TaxonX//DTD Taxonomic Treatment Publishing DTD v0 20100105//EN" "tax-treatment-NSO.dtd">
<tp:taxon-treatment xmlns:tp="http://www.plazi.org/taxpub"><tp:treatment-meta><kwd-group><label>Taxon classification</label><kwd><named-content content-type="kingdom">Animalia</named-content></kwd><kwd><named-content content-type="order">Coleoptera</named-content></kwd><kwd><named-content content-type="family">Scarabaeidae</named-content></kwd></kwd-group><mixed-citation publication-type="journal"><person-group><name><surname>Smith</surname><given-names>Andrew B. T.</given-names></name></person-group><article-title>Five new species of <italic><tp:taxon-name><tp:taxon-name-part taxon-name-part-type="genus">Trigonopeltastes</tp:taxon-name-part></tp:taxon-name></italic> Burmeister and Schaum from Central America with new country records for other New World <tp:taxon-name><tp:taxon-name-part taxon-name-part-type="tribe">Trichiini</tp:taxon-name-part></tp:taxon-name> (<tp:taxon-name><tp:taxon-name-part taxon-name-part-type="order">Coleoptera</tp:taxon-name-part></tp:taxon-name>, <tp:taxon-name><tp:taxon-name-part taxon-name-part-type="family">Scarabaeidae</tp:taxon-name-part></tp:taxon-name>, <tp:taxon-name><tp:taxon-name-part taxon-name-part-type="subfamily">Cetoniinae</tp:taxon-name-part></tp:taxon-name>)</article-title><source>Zookeys</source><day>15</day><month>9</month><year>2016</year><volume>2016</volume><issue>617</issue><fpage>91</fpage><lpage>127</lpage><pub-id pub-id-type="doi">10.3897/zookeys.617.9178</pub-id></mixed-citation></tp:treatment-meta><tp:nomenclature><tp:taxon-name>
            <tp:taxon-name-part taxon-name-part-type="genus">Trigonopeltastes</tp:taxon-name-part>
            <tp:taxon-name-part taxon-name-part-type="species">archimedes</tp:taxon-name-part>
          </tp:taxon-name><tp:taxon-authority>Schaum, 1841</tp:taxon-authority></tp:nomenclature><tp:treatment-sec sec-type="distribution" id="SECID0EWCBG"><title>Distribution.</title><p>This species was previously recorded from Mexico and El Salvador (<xref ref-type="bibr" rid="B5">Howden 1968</xref>). The specimens detailed below represent new country records for Guatemala and Costa Rica.</p><p>“GUAT.: BAJA VERAPAZ / 54.4km S. Purulha, / 850m, 1.VII.1993, / F. Génier, hand coll.” (1 male - <abbrev xmlns:xlink="http://www.w3.org/1999/xlink" content-type="institution" xlink:title="Canadian Museum of Nature, Ottawa, Ontario, Canada (François Génier, Robert Anderson)" id="ABBRID0EGDBG" xlink:type="simple">CMNC</abbrev>).</p><!--PageBreak--><p>“GUATML. Zacapa 12-14 / km S Sn Lorenzo 1-2000’ / June 3-6 1989 / J. E. Wappes” (2 males - <abbrev xmlns:xlink="http://www.w3.org/1999/xlink" content-type="institution" xlink:title="Canadian Museum of Nature, Ottawa, Ontario, Canada (François Génier, Robert Anderson)" id="ABBRID0EODBG" xlink:type="simple">CMNC</abbrev>).</p><p>“GUAT., Zacapa Sn / Lorenzo Rd 1500- / 1800'1-10 June / 1991 JE Wappes” (1 male - <abbrev xmlns:xlink="http://www.w3.org/1999/xlink" content-type="institution" xlink:title="Canadian Museum of Nature, Ottawa, Ontario, Canada (François Génier, Robert Anderson)" id="ABBRID0E4DBG" xlink:type="simple">CMNC</abbrev>).</p><p>“GUAT. Zacapa / 12km S. San Lorenzo / 510m 16.VI.1993 / H. &amp; A. Howden” (1 male, 1 female - <abbrev xmlns:xlink="http://www.w3.org/1999/xlink" content-type="institution" xlink:title="Canadian Museum of Nature, Ottawa, Ontario, Canada (François Génier, Robert Anderson)" id="ABBRID0EPEBG" xlink:type="simple">CMNC</abbrev>).</p><p>“COSTA RICA: Guanacaste / Prov., Comelco (50m) / 8 km NW Bagaces / VI-5-1973, P.A. Opler / on: Croton sp.” (1 male - <abbrev xmlns:xlink="http://www.w3.org/1999/xlink" content-type="institution" xlink:title="Canadian Museum of Nature, Ottawa, Ontario, Canada (François Génier, Robert Anderson)" id="ABBRID0E4EBG" xlink:type="simple">CMNC</abbrev>).</p><p>“COSTA RICA: Guanacaste, / Parque Nacional Santa Rosa, / Estación Santa Rosa, 295 m. / <named-content xmlns:xlink="http://www.w3.org/1999/xlink" content-type="dwc:verbatimCoordinates" xlink:type="simple"><named-content content-type="geo-json" specific-use="{&#34;type&#34;:&#34;Point&#34;,&#34;coordinates&#34;:[-85.618278,10.839278]}" id="NCID0EHFBG" xlink:type="simple">N10°50'21.4", W 35°37'05.8"</named-content></named-content> / 16-VII-2004 / Barney D. Streit, collector” (2 males, 1 female – <abbrev xmlns:xlink="http://www.w3.org/1999/xlink" content-type="institution" xlink:title="Canadian Museum of Nature, Ottawa, Ontario, Canada (François Génier, Robert Anderson)" id="ABBRID0EMFBG" xlink:type="simple">CMNC</abbrev>, <abbrev xmlns:xlink="http://www.w3.org/1999/xlink" content-type="institution" xlink:title="Rich A. Cunningham Collection, Chino, California, United States of America" id="ABBRID0ERFBG" xlink:type="simple">RACC</abbrev>)</p><p>“COSTA RICA: Guanacaste, / Parque Nacional Santa Rosa, / Estación Santa Rosa, / 17-VII-2004 / Barney D. Streit, collector” (2 females – <abbrev xmlns:xlink="http://www.w3.org/1999/xlink" content-type="institution" xlink:title="Canadian Museum of Nature, Ottawa, Ontario, Canada (François Génier, Robert Anderson)" id="ABBRID0EYFBG" xlink:type="simple">CMNC</abbrev>, <abbrev xmlns:xlink="http://www.w3.org/1999/xlink" content-type="institution" xlink:title="Rich A. Cunningham Collection, Chino, California, United States of America" id="ABBRID0E4FBG" xlink:type="simple">RACC</abbrev>)</p><p>“COSTA RICA: Guanacaste, / Parque Nacional Santa Rosa, / Estación Santa Rosa, 295 m. / <named-content xmlns:xlink="http://www.w3.org/1999/xlink" content-type="dwc:verbatimCoordinates" xlink:type="simple"><named-content content-type="geo-json" specific-use="{&#34;type&#34;:&#34;Point&#34;,&#34;coordinates&#34;:[-85.618278,10.839278]}" id="NCID0EHGBG" xlink:type="simple">N 10°50'21.4", W 35°37'05.8"</named-content></named-content> / 4-VII-2005 / Barney D. Streit, collector” (2 males – <abbrev xmlns:xlink="http://www.w3.org/1999/xlink" content-type="institution" xlink:title="Canadian Museum of Nature, Ottawa, Ontario, Canada (François Génier, Robert Anderson)" id="ABBRID0EMGBG" xlink:type="simple">CMNC</abbrev>, <abbrev xmlns:xlink="http://www.w3.org/1999/xlink" content-type="institution" xlink:title="Rich A. Cunningham Collection, Chino, California, United States of America" id="ABBRID0ERGBG" xlink:type="simple">RACC</abbrev>)</p></tp:treatment-sec><ref-list><ref id="B5"><mixed-citation xmlns:xlink="http://www.w3.org/1999/xlink" xlink:type="simple">
          <person-group><name name-style="western"><surname>Howden</surname><given-names>HF</given-names></name></person-group> (<year>1968</year>) <article-title>A review of the <tp:taxon-name><tp:taxon-name-part taxon-name-part-type="subfamily">Trichiinae</tp:taxon-name-part></tp:taxon-name> of North and Central America (<tp:taxon-name><tp:taxon-name-part taxon-name-part-type="order">Coleoptera</tp:taxon-name-part></tp:taxon-name>: <tp:taxon-name><tp:taxon-name-part taxon-name-part-type="family">Scarabaeidae</tp:taxon-name-part></tp:taxon-name>).</article-title> <source>Memoirs of the Entomological Society of Canada</source> <volume>54</volume>: <fpage>1</fpage>–<lpage>77</lpage>. doi: <ext-link xlink:type="simple" ext-link-type="doi" xlink:href="10.4039/entm10054fv">10.4039/entm10054fv</ext-link></mixed-citation></ref></ref-list></tp:taxon-treatment>
