# Supplementary material for: Five new species of Trigonopeltastes Burmeister and Schaum from Central America with new country records for other New World Trichiini (Coleoptera, Scarabaeidae, Cetoniinae)
Source: Zookeys. 2016 Sep 15;(617):91–127. doi: 10.3897/zookeys.617.9178 (PMC5027772; doi:10.3897/zookeys.617.9178)
Supplement: XML Treatment for Trigonopeltastes aurovelutinus [file zookeys.617.9178-treatment10.xml]

<!DOCTYPE tp:taxon-treatment
  PUBLIC "-//TaxonX//DTD Taxonomic Treatment Publishing DTD v0 20100105//EN" "tax-treatment-NSO.dtd">
<tp:taxon-treatment xmlns:tp="http://www.plazi.org/taxpub"><tp:treatment-meta><kwd-group><label>Taxon classification</label><kwd><named-content content-type="kingdom">Animalia</named-content></kwd><kwd><named-content content-type="order">Coleoptera</named-content></kwd><kwd><named-content content-type="family">Scarabaeidae</named-content></kwd></kwd-group><mixed-citation publication-type="journal"><person-group><name><surname>Smith</surname><given-names>Andrew B. T.</given-names></name></person-group><article-title>Five new species of <italic><tp:taxon-name><tp:taxon-name-part taxon-name-part-type="genus">Trigonopeltastes</tp:taxon-name-part></tp:taxon-name></italic> Burmeister and Schaum from Central America with new country records for other New World <tp:taxon-name><tp:taxon-name-part taxon-name-part-type="tribe">Trichiini</tp:taxon-name-part></tp:taxon-name> (<tp:taxon-name><tp:taxon-name-part taxon-name-part-type="order">Coleoptera</tp:taxon-name-part></tp:taxon-name>, <tp:taxon-name><tp:taxon-name-part taxon-name-part-type="family">Scarabaeidae</tp:taxon-name-part></tp:taxon-name>, <tp:taxon-name><tp:taxon-name-part taxon-name-part-type="subfamily">Cetoniinae</tp:taxon-name-part></tp:taxon-name>)</article-title><source>Zookeys</source><day>15</day><month>9</month><year>2016</year><volume>2016</volume><issue>617</issue><fpage>91</fpage><lpage>127</lpage><pub-id pub-id-type="doi">10.3897/zookeys.617.9178</pub-id></mixed-citation></tp:treatment-meta><tp:nomenclature><tp:taxon-name>
            <tp:taxon-name-part taxon-name-part-type="genus">Trigonopeltastes</tp:taxon-name-part>
            <tp:taxon-name-part taxon-name-part-type="species">aurovelutinus</tp:taxon-name-part>
          </tp:taxon-name><tp:taxon-authority>Curoe, 2011</tp:taxon-authority></tp:nomenclature><tp:treatment-sec sec-type="remarks" id="SECID0EWHBG"><title>Remarks.</title><p>The male of this species was previously unknown so a description of the key characters is given below. One male specimen was examined labeled “Mex: Guerrero / Acuhuezotla / IX-29-94 Chemsak” (<named-content xmlns:xlink="http://www.w3.org/1999/xlink" content-type="dwc:institutional_code" xlink:type="simple">EMEC</named-content>).</p></tp:treatment-sec><tp:treatment-sec sec-type="description" id="SECID0EEIBG"><title>Description of male</title><p>(Figs <xref ref-type="fig" rid="F10">46–51</xref>). Color: similar to the description of the females (<xref ref-type="bibr" rid="B4">Curoe 2011</xref>; Figs <xref ref-type="fig" rid="F10">46–47</xref>); dorsal surface black except elytra uniformly orange with darker sutural line. Legs orange with black tarsi and metatibia (Fig. <xref ref-type="fig" rid="F10">47</xref>). <italic>Head</italic>: Surface glabrous except for light, setose patches at base of clypeus and apex of frons, without cretaceous markings (Fig. <xref ref-type="fig" rid="F10">50</xref>). <italic>Pronotum</italic>: Surface of disc dull-black with shiny micropunctures (Fig. <xref ref-type="fig" rid="F10">50</xref>); setae scattered across disc but not obscuring surface as seen in the <xref ref-type="bibr" rid="B4">Curoe (2011)</xref> figure of the female (perhaps due to abrasion). Marginal bead complete; with thick, scale-like setae. Pronotal disc with more-or-less complete inverted triangle indented into the surface with thick scale-like setae (Fig. <xref ref-type="fig" rid="F10">50</xref>). <italic>Elytra</italic>: Orange, glabrous, without cretaceous markings (Figs <xref ref-type="fig" rid="F10">46–47</xref>). <italic>Pygidium</italic>: Surface with white, scale-like setae covering disc (but not obscuring surface, perhaps due to abrasion), without cretaceous makings (Fig. <xref ref-type="fig" rid="F10">49</xref>). <italic>Venter</italic>: Surface covered with white, scale-like setae. Visible abdominal sternites with erect, white setae scattered medially. <italic>Legs</italic>: Protibia with 2 teeth near apex (Fig. <xref ref-type="fig" rid="F10">47</xref>) (female with third medial tooth; <xref ref-type="bibr" rid="B4">Curoe 2011</xref>). Metatibia with a distinct, medial protuberance along inner surface (Fig. <xref ref-type="fig" rid="F10">46</xref>), surface distad to this protuberance smooth with fine striations that may be for stridulation (a key diagnostic character not found in male <italic><tp:taxon-name><tp:taxon-name-part taxon-name-part-type="genus">Trigonopeltastes</tp:taxon-name-part> <tp:taxon-name-part taxon-name-part-type="species">simplex</tp:taxon-name-part></tp:taxon-name></italic> and not apparent in the description and figure of the female <italic><tp:taxon-name><tp:taxon-name-part taxon-name-part-type="genus">Trigonopeltastes</tp:taxon-name-part> <tp:taxon-name-part taxon-name-part-type="species">aurovelutinus</tp:taxon-name-part></tp:taxon-name></italic>). <italic>Parameres</italic>: Robust with lateral notches towards apex (Figs <xref ref-type="fig" rid="F10">48</xref>, <xref ref-type="fig" rid="F10">51</xref>).</p><fig id="F10" position="float" orientation="portrait"><label>Figures 46–51.</label><caption><p>
          <italic><tp:taxon-name><tp:taxon-name-part taxon-name-part-type="genus">Trigonopeltastes</tp:taxon-name-part> <tp:taxon-name-part taxon-name-part-type="species">aurovelutinus</tp:taxon-name-part></tp:taxon-name></italic> Curoe, 2011, male from <named-content xmlns:xlink="http://www.w3.org/1999/xlink" content-type="dwc:institutional_code" xlink:type="simple">EMEC</named-content> (label data: “MEX: Guerrero / Acahuezotla / IX-29-94 Chemsak”) <bold>46</bold> Dorsal view of habitus <bold>47</bold> Oblique view of habitus <bold>48</bold> Lateral view of genitalia <bold>49</bold> Pygidium <bold>50</bold> Head and pronotum <bold>51</bold> Parameres.</p></caption><graphic xmlns:xlink="http://www.w3.org/1999/xlink" xlink:href="zookeys-617-091-g010.jpg" position="float" orientation="portrait" xlink:type="simple" id="oo_103190.jpg"/></fig><!--PageBreak--><!--PageBreak--></tp:treatment-sec><ref-list><ref id="B4"><mixed-citation xmlns:xlink="http://www.w3.org/1999/xlink" xlink:type="simple">
          <person-group><name name-style="western"><surname>Curoe</surname><given-names>DJ</given-names></name></person-group> (<year>2011</year>) <article-title>A new species of <italic><tp:taxon-name><tp:taxon-name-part taxon-name-part-type="genus">Trigonopeltastes</tp:taxon-name-part></tp:taxon-name></italic> Burmeister from Mexico (<tp:taxon-name><tp:taxon-name-part taxon-name-part-type="order">Coleoptera</tp:taxon-name-part></tp:taxon-name>: <tp:taxon-name><tp:taxon-name-part taxon-name-part-type="family">Scarabaeidae</tp:taxon-name-part></tp:taxon-name>: <tp:taxon-name><tp:taxon-name-part taxon-name-part-type="subfamily">Cetoniinae</tp:taxon-name-part></tp:taxon-name>: <tp:taxon-name><tp:taxon-name-part taxon-name-part-type="tribe">Trichiini</tp:taxon-name-part></tp:taxon-name>).</article-title> <source>Besoiro</source> <volume>20</volume>: <fpage>5</fpage>–<lpage>7</lpage>.</mixed-citation></ref></ref-list></tp:taxon-treatment>
