# Supplementary material for: Five new species of Trigonopeltastes Burmeister and Schaum from Central America with new country records for other New World Trichiini (Coleoptera, Scarabaeidae, Cetoniinae)
Source: Zookeys. 2016 Sep 15;(617):91–127. doi: 10.3897/zookeys.617.9178 (PMC5027772; doi:10.3897/zookeys.617.9178)
Supplement: XML Treatment for Trigonopeltastes geometricus [file zookeys.617.9178-treatment12.xml]

<!DOCTYPE tp:taxon-treatment
  PUBLIC "-//TaxonX//DTD Taxonomic Treatment Publishing DTD v0 20100105//EN" "tax-treatment-NSO.dtd">
<tp:taxon-treatment xmlns:tp="http://www.plazi.org/taxpub"><tp:treatment-meta><kwd-group><label>Taxon classification</label><kwd><named-content content-type="kingdom">Animalia</named-content></kwd><kwd><named-content content-type="order">Coleoptera</named-content></kwd><kwd><named-content content-type="family">Scarabaeidae</named-content></kwd></kwd-group><mixed-citation publication-type="journal"><person-group><name><surname>Smith</surname><given-names>Andrew B. T.</given-names></name></person-group><article-title>Five new species of <italic><tp:taxon-name><tp:taxon-name-part taxon-name-part-type="genus">Trigonopeltastes</tp:taxon-name-part></tp:taxon-name></italic> Burmeister and Schaum from Central America with new country records for other New World <tp:taxon-name><tp:taxon-name-part taxon-name-part-type="tribe">Trichiini</tp:taxon-name-part></tp:taxon-name> (<tp:taxon-name><tp:taxon-name-part taxon-name-part-type="order">Coleoptera</tp:taxon-name-part></tp:taxon-name>, <tp:taxon-name><tp:taxon-name-part taxon-name-part-type="family">Scarabaeidae</tp:taxon-name-part></tp:taxon-name>, <tp:taxon-name><tp:taxon-name-part taxon-name-part-type="subfamily">Cetoniinae</tp:taxon-name-part></tp:taxon-name>)</article-title><source>Zookeys</source><day>15</day><month>9</month><year>2016</year><volume>2016</volume><issue>617</issue><fpage>91</fpage><lpage>127</lpage><pub-id pub-id-type="doi">10.3897/zookeys.617.9178</pub-id></mixed-citation></tp:treatment-meta><tp:nomenclature><tp:taxon-name>
            <tp:taxon-name-part taxon-name-part-type="genus">Trigonopeltastes</tp:taxon-name-part>
            <tp:taxon-name-part taxon-name-part-type="species">geometricus</tp:taxon-name-part>
          </tp:taxon-name><tp:taxon-authority>Schaum, 1841</tp:taxon-authority><tp:nomenclature-citation-list><tp:nomenclature-citation><tp:taxon-name>
                <tp:taxon-name-part taxon-name-part-type="genus">Trigonopeltastes</tp:taxon-name-part> <tp:taxon-name-part taxon-name-part-type="species">nigrinus</tp:taxon-name-part></tp:taxon-name><comment>Bates, 1889: 379. <bold>Syn. n.</bold></comment></tp:nomenclature-citation><tp:nomenclature-citation><tp:taxon-name>
                <tp:taxon-name-part taxon-name-part-type="genus">Trigonopeltastes</tp:taxon-name-part> <tp:taxon-name-part taxon-name-part-type="species">carus</tp:taxon-name-part></tp:taxon-name><comment>Bates, 1889, 381. <bold>Syn n.</bold></comment></tp:nomenclature-citation></tp:nomenclature-citation-list></tp:nomenclature><tp:treatment-sec sec-type="remarks" id="SECID0EPRBG"><title>Remarks.</title><p>
            <xref ref-type="bibr" rid="B1">Bates (1889)</xref> originally described <italic><tp:taxon-name><tp:taxon-name-part taxon-name-part-type="genus">Trigonopeltastes</tp:taxon-name-part> <tp:taxon-name-part taxon-name-part-type="species">nigrinus</tp:taxon-name-part></tp:taxon-name></italic> as a variety of <italic><tp:taxon-name><tp:taxon-name-part taxon-name-part-type="genus">Trigonopeltastes</tp:taxon-name-part> <tp:taxon-name-part taxon-name-part-type="species">geometricus</tp:taxon-name-part></tp:taxon-name></italic>, and <xref ref-type="bibr" rid="B5">Howden (1968)</xref> later gave <italic><tp:taxon-name><tp:taxon-name-part taxon-name-part-type="genus">Trigonopeltastes</tp:taxon-name-part> <tp:taxon-name-part taxon-name-part-type="species">nigrinus</tp:taxon-name-part></tp:taxon-name></italic> full species status. <xref ref-type="bibr" rid="B5">Howden (1968)</xref> and <xref ref-type="bibr" rid="B8">Howden and Joly (1998)</xref> gave diagnostic characters for each species involving the size, indentation of pronotal triangle, elytral coloration, and pygidial markings but commented that these were based on the examination of “very few specimens” and that further study was needed. In examining longer series of <italic><tp:taxon-name><tp:taxon-name-part taxon-name-part-type="genus">Trigonopeltastes</tp:taxon-name-part> <tp:taxon-name-part taxon-name-part-type="species">geometricus</tp:taxon-name-part></tp:taxon-name></italic>, I have observed that the diagnostic characters used by <xref ref-type="bibr" rid="B5">Howden (1968)</xref> to separate <italic><tp:taxon-name><tp:taxon-name-part taxon-name-part-type="genus">Trigonopeltastes</tp:taxon-name-part> <tp:taxon-name-part taxon-name-part-type="species">geometricus</tp:taxon-name-part></tp:taxon-name></italic> and <italic><tp:taxon-name><tp:taxon-name-part taxon-name-part-type="genus">Trigonopeltastes</tp:taxon-name-part> <tp:taxon-name-part taxon-name-part-type="species">nigrinus</tp:taxon-name-part></tp:taxon-name></italic> break down with a number of individuals exhibiting a blend of the supposed diagnostic characters used. <xref ref-type="bibr" rid="B1">Bates (1889)</xref> originally described <italic><tp:taxon-name><tp:taxon-name-part taxon-name-part-type="genus">Trigonopeltastes</tp:taxon-name-part> <tp:taxon-name-part taxon-name-part-type="species">carus</tp:taxon-name-part></tp:taxon-name></italic> as a distinct species, which <xref ref-type="bibr" rid="B5">Howden (1968)</xref> synonymized with <italic><tp:taxon-name><tp:taxon-name-part taxon-name-part-type="genus">Trigonopeltastes</tp:taxon-name-part> <tp:taxon-name-part taxon-name-part-type="species">nigrinus</tp:taxon-name-part></tp:taxon-name></italic>. Specimens that fall under any of the three preceding names all share the diagnostic characters used in the key and have significant lateral portions of the pygidium covered with yellow, cretaceous markings. Since I could find no justification for maintaining <italic><tp:taxon-name><tp:taxon-name-part taxon-name-part-type="genus">Trigonopeltastes</tp:taxon-name-part> <tp:taxon-name-part taxon-name-part-type="species">nigrinus</tp:taxon-name-part></tp:taxon-name></italic> as a separate species, I am here synonymizing this name and <italic><tp:taxon-name><tp:taxon-name-part taxon-name-part-type="genus">Trigonopeltastes</tp:taxon-name-part> <tp:taxon-name-part taxon-name-part-type="species">carus</tp:taxon-name-part></tp:taxon-name></italic> under <italic><tp:taxon-name><tp:taxon-name-part taxon-name-part-type="genus">Trigonopeltastes</tp:taxon-name-part> <tp:taxon-name-part taxon-name-part-type="species">geometricus</tp:taxon-name-part></tp:taxon-name></italic>. Further study involving molecular data is desirable to test the hypothesis that <italic><tp:taxon-name><tp:taxon-name-part taxon-name-part-type="genus">Trigonopeltastes</tp:taxon-name-part> <tp:taxon-name-part taxon-name-part-type="species">geometricus</tp:taxon-name-part></tp:taxon-name></italic> is a single, variable species that is distributed from Mexico to Bolivia.</p></tp:treatment-sec><tp:treatment-sec sec-type="distribution" id="SECID0EJWBG"><title>Distribution.</title><p>
            <italic><tp:taxon-name><tp:taxon-name-part taxon-name-part-type="genus">Trigonopeltastes</tp:taxon-name-part> <tp:taxon-name-part taxon-name-part-type="species">geometricus</tp:taxon-name-part></tp:taxon-name></italic> and its synonyms were previously recorded from Mexico, Belize, Guatemala, El Salvador, Nicaragua, Costa Rica, Panama, Venezuela, Colombia, Ecuador, and Bolivia (<xref ref-type="bibr" rid="B5">Howden 1968</xref>, <xref ref-type="bibr" rid="B3">Cave 1983</xref>, <xref ref-type="bibr" rid="B10">Maes et al. 1997</xref>, <xref ref-type="bibr" rid="B8">Howden and Joly 1998</xref>). The specimens detailed below represent a new country record for Honduras.</p><p>“HOND. Olancho / LaMuralla Pq Nac / 24-27 May 1995 / JE Wappes” (1 female - <abbrev xmlns:xlink="http://www.w3.org/1999/xlink" content-type="institution" xlink:title="Canadian Museum of Nature, Ottawa, Ontario, Canada (François Génier, Robert Anderson)" id="ABBRID0EPXBG" xlink:type="simple">CMNC</abbrev>).</p><!--PageBreak--><p>“HONDURAS: Yoro / PN Pico Pijol, 1300 / <named-content xmlns:xlink="http://www.w3.org/1999/xlink" content-type="dwc:verbatimCoordinates" xlink:type="simple"><named-content content-type="geo-json" specific-use="{&#34;type&#34;:&#34;Point&#34;,&#34;coordinates&#34;:[-87.626667,15.156667]}" id="NCID0E1XBG" xlink:type="simple">N15°09.4’ W87°37.6’</named-content></named-content> / 11.V.02, beating / H.Douglas” (1 female - <abbrev xmlns:xlink="http://www.w3.org/1999/xlink" content-type="institution" xlink:title="Canadian Museum of Nature, Ottawa, Ontario, Canada (François Génier, Robert Anderson)" id="ABBRID0E6XBG" xlink:type="simple">CMNC</abbrev>).</p><p>“HONDURAS Atlantida / Dept., ex. log / Lancetilla Bot. Garden / 4 July 1995 / DC Carlson/FT Hovore” (1 female - <abbrev xmlns:xlink="http://www.w3.org/1999/xlink" content-type="collection" xlink:title="David C. Carlson Collection, Fair Oaks, California, United States of America" id="ABBRID0EKYBG" xlink:type="simple">DCCC</abbrev>).</p></tp:treatment-sec><ref-list><ref id="B1"><mixed-citation xmlns:xlink="http://www.w3.org/1999/xlink" xlink:type="simple">
          <person-group><name name-style="western"><surname>Bates</surname><given-names>HW</given-names></name></person-group> (<year>1889</year>) <article-title>Fam. <tp:taxon-name><tp:taxon-name-part taxon-name-part-type="family">Trichiidae</tp:taxon-name-part></tp:taxon-name>. <tp:taxon-name><tp:taxon-name-part taxon-name-part-type="class">Insecta</tp:taxon-name-part></tp:taxon-name>. <tp:taxon-name><tp:taxon-name-part taxon-name-part-type="order">Coleoptera</tp:taxon-name-part></tp:taxon-name>. Pectinicornia and <tp:taxon-name><tp:taxon-name-part taxon-name-part-type="superfamily">Lamellicornia</tp:taxon-name-part></tp:taxon-name>.</article-title> <source>Biologia Centrali-Americana</source> <volume>2</volume>(<issue>2</issue>): <fpage>377</fpage>–<lpage>381</lpage>.</mixed-citation></ref><ref id="B5"><mixed-citation xmlns:xlink="http://www.w3.org/1999/xlink" xlink:type="simple">
          <person-group><name name-style="western"><surname>Howden</surname><given-names>HF</given-names></name></person-group> (<year>1968</year>) <article-title>A review of the <tp:taxon-name><tp:taxon-name-part taxon-name-part-type="subfamily">Trichiinae</tp:taxon-name-part></tp:taxon-name> of North and Central America (<tp:taxon-name><tp:taxon-name-part taxon-name-part-type="order">Coleoptera</tp:taxon-name-part></tp:taxon-name>: <tp:taxon-name><tp:taxon-name-part taxon-name-part-type="family">Scarabaeidae</tp:taxon-name-part></tp:taxon-name>).</article-title> <source>Memoirs of the Entomological Society of Canada</source> <volume>54</volume>: <fpage>1</fpage>–<lpage>77</lpage>. doi: <ext-link xlink:type="simple" ext-link-type="doi" xlink:href="10.4039/entm10054fv">10.4039/entm10054fv</ext-link></mixed-citation></ref><ref id="B8"><mixed-citation xmlns:xlink="http://www.w3.org/1999/xlink" xlink:type="simple">
          <person-group><name name-style="western"><surname>Howden</surname><given-names>HF</given-names></name><name name-style="western"><surname>Joly</surname><given-names>LJ</given-names></name></person-group> (<year>1998</year>) <article-title>South American <italic><tp:taxon-name><tp:taxon-name-part taxon-name-part-type="genus">Trigonopeltastes</tp:taxon-name-part></tp:taxon-name></italic> Burmeister (<tp:taxon-name><tp:taxon-name-part taxon-name-part-type="order">Coleoptera</tp:taxon-name-part></tp:taxon-name>: <tp:taxon-name><tp:taxon-name-part taxon-name-part-type="family">Scarabaeidae</tp:taxon-name-part></tp:taxon-name>), with description of a new species from Venezuela.</article-title> <source>The Coleopterists Bulletin</source> <volume>52</volume>: <fpage>194</fpage>–<lpage>200</lpage>.</mixed-citation></ref><ref id="B3"><mixed-citation xmlns:xlink="http://www.w3.org/1999/xlink" xlink:type="simple">
          <person-group><name name-style="western"><surname>Cave</surname><given-names>RD</given-names></name></person-group> (<year>1983</year>) <article-title>New records of <italic><tp:taxon-name><tp:taxon-name-part taxon-name-part-type="genus">Trigonopeltastes</tp:taxon-name-part></tp:taxon-name></italic> in El Salvador (<tp:taxon-name><tp:taxon-name-part taxon-name-part-type="order">Coleoptera</tp:taxon-name-part></tp:taxon-name>: <tp:taxon-name><tp:taxon-name-part taxon-name-part-type="family">Scarabaeidae</tp:taxon-name-part></tp:taxon-name>).</article-title> <source>The Coleopterists Bulletin</source> <volume>37</volume>: <lpage>152</lpage>.</mixed-citation></ref><ref id="B10"><mixed-citation xmlns:xlink="http://www.w3.org/1999/xlink" xlink:type="simple">
          <person-group><name name-style="western"><surname>Maes</surname><given-names>J-M</given-names></name><name name-style="western"><surname>Ratcliffe</surname><given-names>BC</given-names></name><name name-style="western"><surname>Jameson</surname><given-names>ML</given-names></name></person-group> (<year>1997</year>) <article-title>Fauna entomologica de la Reserva Natural Bosawas, Nicaragua. XI. Escarabajos (<tp:taxon-name><tp:taxon-name-part taxon-name-part-type="order">Coleoptera</tp:taxon-name-part></tp:taxon-name>: <tp:taxon-name><tp:taxon-name-part taxon-name-part-type="family">Scarabaeidae</tp:taxon-name-part></tp:taxon-name>) nuevos para la fauna de Nicaragua.</article-title> <source>Revista Nicaraguense Entomologia</source> <volume>39</volume>: <fpage>41</fpage>–<lpage>45</lpage>.</mixed-citation></ref></ref-list></tp:taxon-treatment>
