# Supplementary material for: Five new species of Trigonopeltastes Burmeister and Schaum from Central America with new country records for other New World Trichiini (Coleoptera, Scarabaeidae, Cetoniinae)
Source: Zookeys. 2016 Sep 15;(617):91–127. doi: 10.3897/zookeys.617.9178 (PMC5027772; doi:10.3897/zookeys.617.9178)
Supplement: XML Treatment for Trigonopeltastes simplex [file zookeys.617.9178-treatment15.xml]

<!DOCTYPE tp:taxon-treatment
  PUBLIC "-//TaxonX//DTD Taxonomic Treatment Publishing DTD v0 20100105//EN" "tax-treatment-NSO.dtd">
<tp:taxon-treatment xmlns:tp="http://www.plazi.org/taxpub"><tp:treatment-meta><kwd-group><label>Taxon classification</label><kwd><named-content content-type="kingdom">Animalia</named-content></kwd><kwd><named-content content-type="order">Coleoptera</named-content></kwd><kwd><named-content content-type="family">Scarabaeidae</named-content></kwd></kwd-group><mixed-citation publication-type="journal"><person-group><name><surname>Smith</surname><given-names>Andrew B. T.</given-names></name></person-group><article-title>Five new species of <italic><tp:taxon-name><tp:taxon-name-part taxon-name-part-type="genus">Trigonopeltastes</tp:taxon-name-part></tp:taxon-name></italic> Burmeister and Schaum from Central America with new country records for other New World <tp:taxon-name><tp:taxon-name-part taxon-name-part-type="tribe">Trichiini</tp:taxon-name-part></tp:taxon-name> (<tp:taxon-name><tp:taxon-name-part taxon-name-part-type="order">Coleoptera</tp:taxon-name-part></tp:taxon-name>, <tp:taxon-name><tp:taxon-name-part taxon-name-part-type="family">Scarabaeidae</tp:taxon-name-part></tp:taxon-name>, <tp:taxon-name><tp:taxon-name-part taxon-name-part-type="subfamily">Cetoniinae</tp:taxon-name-part></tp:taxon-name>)</article-title><source>Zookeys</source><day>15</day><month>9</month><year>2016</year><volume>2016</volume><issue>617</issue><fpage>91</fpage><lpage>127</lpage><pub-id pub-id-type="doi">10.3897/zookeys.617.9178</pub-id></mixed-citation></tp:treatment-meta><tp:nomenclature><tp:taxon-name>
            <tp:taxon-name-part taxon-name-part-type="genus">Trigonopeltastes</tp:taxon-name-part>
            <tp:taxon-name-part taxon-name-part-type="species">simplex</tp:taxon-name-part>
          </tp:taxon-name><tp:taxon-authority>Bates, 1889</tp:taxon-authority></tp:nomenclature><tp:treatment-sec sec-type="remarks" id="SECID0EB5BG"><title>Remarks.</title><p>The male of this species has never been formally described, and so I have included the description of key characters below with sexually dimorphic characters indicated.</p></tp:treatment-sec><tp:treatment-sec sec-type="description" id="SECID0EG5BG"><title>Description of male</title><p>(Figs <xref ref-type="fig" rid="F11">52–55</xref>). Color: elytra and legs highly variable (see Figs <xref ref-type="fig" rid="F11">52–54</xref>); dorsal surface black with elytra all black, all dark orange, or with varying degrees of dark orange basally and black apically; each elytron lacking cretaceous markings or with short, transverse, cretaceous band on basal half of elytra suture and/or short cretaceous band adjacent to lateral edge approximately halfway between base and apex. Legs dark orange, black, or a combination of these colors. <italic>Head</italic>: Surface glabrous, without cretaceous markings. <italic>Pronotum</italic>: Surface of disc dull-black with shiny micropunctures (surface shiny in females). Marginal bead obsolete laterally, without cretaceous markings inside marginal bead (marginal bead complete and with inside cretaceous markings in females). Pronotal disc with more-or-less complete inverted triangle indented into surface and without cretaceous markings (female has cretaceous markings). <italic>Elytra</italic>: See above and Figs <xref ref-type="fig" rid="F11">52–54</xref> for color variation. <italic>Pygidium</italic>: Surface <!--PageBreak-->without cretaceous makings (present laterally in females), disc with distinct ridges of concentric circles and some setae laterally and apically. <italic>Venter</italic>: Visible abdominal sternites 1–5 almost covered medially with cretaceous markings (except for small, central <!--PageBreak-->triangles); with short, white setae scattered throughout (or long setae just concentrated on sternite 5). <italic>Legs</italic>: Protibia with 2 teeth near apex (female with third medial tooth). <italic>Parameres</italic>: Robust with lateral notches towards apex (Fig. <xref ref-type="fig" rid="F11">55</xref>).</p><fig id="F11" position="float" orientation="portrait"><label>Figures 52–55.</label><caption><p>
          <italic><tp:taxon-name><tp:taxon-name-part taxon-name-part-type="genus">Trigonopeltastes</tp:taxon-name-part> <tp:taxon-name-part taxon-name-part-type="species">simplex</tp:taxon-name-part></tp:taxon-name></italic> Bates, 1889, males from <abbrev xmlns:xlink="http://www.w3.org/1999/xlink" content-type="institution" xlink:title="Canadian Museum of Nature, Ottawa, Ontario, Canada (François Génier, Robert Anderson)" id="ABBRID0EBAAI" xlink:type="simple">CMNC</abbrev> (label data: <bold>52</bold> “Guatemala, Zacapa / rd. to San Lorenzo, 4200’ / June 10-15, 1991 / E. Giesbert, coll.” <bold>53</bold> “GUAT. Baja Verapaz / 14.5km N.Salamá on / Pantín Rd. 1620 m / 23.V.1991 / H &amp; A Howden” <bold>54</bold> “MEXICO, CHIAPAS / SUMIDERO CYN. 4000’ / JUNE 14 1987 / E. GIESBERT, COLL.”) <bold>52–54</bold> Dorsal habitus showing three variations of elytral color form <bold>55</bold> Parameres.</p></caption><graphic xmlns:xlink="http://www.w3.org/1999/xlink" xlink:href="zookeys-617-091-g011.jpg" position="float" orientation="portrait" xlink:type="simple" id="oo_103191.jpg"/></fig></tp:treatment-sec><tp:treatment-sec sec-type="distribution" id="SECID0E4AAI"><title>Distribution.</title><p>This species was previously recorded from Guatemala (<xref ref-type="bibr" rid="B5">Howden 1968</xref>). The specimens detailed below represent a new country record for Mexico. The Mexican specimens have some variation in the metathoracic leg characters and setal characters that bear further investigation.</p><p>“MEXICO, CHIAPAS / SUMIDERO CYN, 4000’ / JUNE 14 1987 / E. GIESBERT, COLL.” (1 male - <abbrev xmlns:xlink="http://www.w3.org/1999/xlink" content-type="institution" xlink:title="Canadian Museum of Nature, Ottawa, Ontario, Canada (François Génier, Robert Anderson)" id="ABBRID0ENBAI" xlink:type="simple">CMNC</abbrev>).</p><p>“MEXICO. Chiapas. / Pq. Nac. Sumidero. / 1000m. 25.V.1990 / H.&amp;A. Howden” (1 male - <abbrev xmlns:xlink="http://www.w3.org/1999/xlink" content-type="institution" xlink:title="Canadian Museum of Nature, Ottawa, Ontario, Canada (François Génier, Robert Anderson)" id="ABBRID0EUBAI" xlink:type="simple">CMNC</abbrev>).</p><!--PageBreak--><fig id="F12" position="float" orientation="portrait"><label>Figure 56.</label><caption><p>Distribution map in Nicaragua and Costa Rica for <italic><tp:taxon-name><tp:taxon-name-part taxon-name-part-type="genus">Trigonopeltastes</tp:taxon-name-part> <tp:taxon-name-part taxon-name-part-type="species">arborfloricola</tp:taxon-name-part></tp:taxon-name></italic> sp. n. (★), <italic><tp:taxon-name><tp:taxon-name-part taxon-name-part-type="genus">Trigonopeltastes</tp:taxon-name-part> <tp:taxon-name-part taxon-name-part-type="species">formidulosus</tp:taxon-name-part></tp:taxon-name></italic> sp. n. (●), <italic><tp:taxon-name><tp:taxon-name-part taxon-name-part-type="genus">Trigonopeltastes</tp:taxon-name-part> <tp:taxon-name-part taxon-name-part-type="species">henryi</tp:taxon-name-part></tp:taxon-name></italic> sp. n. (<styled-content style="color:red;">▲</styled-content>), and <italic><tp:taxon-name><tp:taxon-name-part taxon-name-part-type="genus">Trigonopeltastes</tp:taxon-name-part> <tp:taxon-name-part taxon-name-part-type="species">mombachoensis</tp:taxon-name-part></tp:taxon-name></italic> sp. n. (▼).</p></caption><graphic xmlns:xlink="http://www.w3.org/1999/xlink" xlink:href="zookeys-617-091-g012.jpg" position="float" orientation="portrait" xlink:type="simple" id="oo_103192.jpg"/></fig><fig id="F13" position="float" orientation="portrait"><label>Figure 57.</label><caption><p>Distribution map in Guatemala and Belize for <italic><tp:taxon-name><tp:taxon-name-part taxon-name-part-type="genus">Trigonopeltastes</tp:taxon-name-part> <tp:taxon-name-part taxon-name-part-type="species">warneri</tp:taxon-name-part></tp:taxon-name></italic> sp. n. (★).</p></caption><graphic xmlns:xlink="http://www.w3.org/1999/xlink" xlink:href="zookeys-617-091-g013.jpg" position="float" orientation="portrait" xlink:type="simple" id="oo_103193.jpg"/></fig></tp:treatment-sec><ref-list><ref id="B5"><mixed-citation xmlns:xlink="http://www.w3.org/1999/xlink" xlink:type="simple">
          <person-group><name name-style="western"><surname>Howden</surname><given-names>HF</given-names></name></person-group> (<year>1968</year>) <article-title>A review of the <tp:taxon-name><tp:taxon-name-part taxon-name-part-type="subfamily">Trichiinae</tp:taxon-name-part></tp:taxon-name> of North and Central America (<tp:taxon-name><tp:taxon-name-part taxon-name-part-type="order">Coleoptera</tp:taxon-name-part></tp:taxon-name>: <tp:taxon-name><tp:taxon-name-part taxon-name-part-type="family">Scarabaeidae</tp:taxon-name-part></tp:taxon-name>).</article-title> <source>Memoirs of the Entomological Society of Canada</source> <volume>54</volume>: <fpage>1</fpage>–<lpage>77</lpage>. doi: <ext-link xlink:type="simple" ext-link-type="doi" xlink:href="10.4039/entm10054fv">10.4039/entm10054fv</ext-link></mixed-citation></ref></ref-list></tp:taxon-treatment>
