# Supplementary material for: Five new species of Trigonopeltastes Burmeister and Schaum from Central America with new country records for other New World Trichiini (Coleoptera, Scarabaeidae, Cetoniinae)
Source: Zookeys. 2016 Sep 15;(617):91–127. doi: 10.3897/zookeys.617.9178 (PMC5027772; doi:10.3897/zookeys.617.9178)
Supplement: XML Treatment for Trigonopeltastes variabilis [file zookeys.617.9178-treatment16.xml]

<!DOCTYPE tp:taxon-treatment
  PUBLIC "-//TaxonX//DTD Taxonomic Treatment Publishing DTD v0 20100105//EN" "tax-treatment-NSO.dtd">
<tp:taxon-treatment xmlns:tp="http://www.plazi.org/taxpub"><tp:treatment-meta><kwd-group><label>Taxon classification</label><kwd><named-content content-type="kingdom">Animalia</named-content></kwd><kwd><named-content content-type="order">Coleoptera</named-content></kwd><kwd><named-content content-type="family">Scarabaeidae</named-content></kwd></kwd-group><mixed-citation publication-type="journal"><person-group><name><surname>Smith</surname><given-names>Andrew B. T.</given-names></name></person-group><article-title>Five new species of <italic><tp:taxon-name><tp:taxon-name-part taxon-name-part-type="genus">Trigonopeltastes</tp:taxon-name-part></tp:taxon-name></italic> Burmeister and Schaum from Central America with new country records for other New World <tp:taxon-name><tp:taxon-name-part taxon-name-part-type="tribe">Trichiini</tp:taxon-name-part></tp:taxon-name> (<tp:taxon-name><tp:taxon-name-part taxon-name-part-type="order">Coleoptera</tp:taxon-name-part></tp:taxon-name>, <tp:taxon-name><tp:taxon-name-part taxon-name-part-type="family">Scarabaeidae</tp:taxon-name-part></tp:taxon-name>, <tp:taxon-name><tp:taxon-name-part taxon-name-part-type="subfamily">Cetoniinae</tp:taxon-name-part></tp:taxon-name>)</article-title><source>Zookeys</source><day>15</day><month>9</month><year>2016</year><volume>2016</volume><issue>617</issue><fpage>91</fpage><lpage>127</lpage><pub-id pub-id-type="doi">10.3897/zookeys.617.9178</pub-id></mixed-citation></tp:treatment-meta><tp:nomenclature><tp:taxon-name>
            <tp:taxon-name-part taxon-name-part-type="genus">Trigonopeltastes</tp:taxon-name-part>
            <tp:taxon-name-part taxon-name-part-type="species">variabilis</tp:taxon-name-part>
          </tp:taxon-name><tp:taxon-authority>Howden, 1968</tp:taxon-authority></tp:nomenclature><tp:treatment-sec sec-type="distribution" id="SECID0EJFAI"><title>Distribution.</title><p>This species was previously recorded from Mexico (Chiapas, San Luis Potosi, and Veracruz), Guatemala, and El Salvador (<xref ref-type="bibr" rid="B5">Howden 1968</xref>). The specimens detailed below represent a significant range extension north to the Mexican state of Tamaulipas and a new country record for Honduras.</p><p>“MEX Tamaulipas / Bocotoma Area 7 km / SSE Gomez Farias / June 1-4 1982 / J. E. Wappes” (1 male - <abbrev xmlns:xlink="http://www.w3.org/1999/xlink" content-type="institution" xlink:title="Canadian Museum of Nature, Ottawa, Ontario, Canada (François Génier, Robert Anderson)" id="ABBRID0EZFAI" xlink:type="simple">CMNC</abbrev>).</p><p>“5 miles sse. of / Gomes Farias, / Tamaulipas, Mexico / July 19-20, 1970 / Murray, Phelps, / Hart, Schaffner” (1 male - <abbrev xmlns:xlink="http://www.w3.org/1999/xlink" content-type="institution" xlink:title="Canadian Museum of Nature, Ottawa, Ontario, Canada (François Génier, Robert Anderson)" id="ABBRID0EAGAI" xlink:type="simple">CMNC</abbrev>).</p><p>“HONDURAS Olancho / Dept., P.N. La Muralla / ± 1200m, flowers / 1 July 1995 / DC Carlson/FT Hovore” (1 male - <abbrev xmlns:xlink="http://www.w3.org/1999/xlink" content-type="collection" xlink:title="David C. Carlson Collection, Fair Oaks, California, United States of America" id="ABBRID0ELGAI" xlink:type="simple">DCCC</abbrev>).</p><!--PageBreak--></tp:treatment-sec><ref-list><ref id="B5"><mixed-citation xmlns:xlink="http://www.w3.org/1999/xlink" xlink:type="simple">
          <person-group><name name-style="western"><surname>Howden</surname><given-names>HF</given-names></name></person-group> (<year>1968</year>) <article-title>A review of the <tp:taxon-name><tp:taxon-name-part taxon-name-part-type="subfamily">Trichiinae</tp:taxon-name-part></tp:taxon-name> of North and Central America (<tp:taxon-name><tp:taxon-name-part taxon-name-part-type="order">Coleoptera</tp:taxon-name-part></tp:taxon-name>: <tp:taxon-name><tp:taxon-name-part taxon-name-part-type="family">Scarabaeidae</tp:taxon-name-part></tp:taxon-name>).</article-title> <source>Memoirs of the Entomological Society of Canada</source> <volume>54</volume>: <fpage>1</fpage>–<lpage>77</lpage>. doi: <ext-link xlink:type="simple" ext-link-type="doi" xlink:href="10.4039/entm10054fv">10.4039/entm10054fv</ext-link></mixed-citation></ref></ref-list></tp:taxon-treatment>
